# Supplementary material for: Rich specialized insect damage on Pliocene leaves from the Mahuadanr Valley (India) growing under a warm climate with weak seasonality
Source: Ecol Evol. 2024 Mar 11;14(3):e11114. doi: 10.1002/ece3.11114 (PMC10927363; doi:10.1002/ece3.11114)
Supplement: Supplementary file 1 — Table S1. [file ECE3-14-e11114-s001.xlsx]

## Sheet: (1) all specimens
Specimen Numbers	Functional feeding groups	Family	Genus
SKBUH/PPL/JH/66A; SKBUH/PPL/JH/66B	Gall	Fabaceae	Albizia
SKBUH/PPL/JH/82	Margin feeding	Fabaceae	Galactia
SKBUH/PPL/JH/82	Hole feeding	Fabaceae	Galactia
SKBUH/PPL/JH/83A	Gall	Fabaceae	Albizia
SKBUH/PPL/JH/91	Margin feeding	Dipterocarpaceae
SKBUH/PPL/JH/92	Margin feeding	Fabaceae
SKBUH/PPL/JH/93	Margin feeding	Fabaceae
SKBUH/PPL/JH/94	Margin feeding	Fabaceae
SKBUH/PPL/JH/95	Margin feeding	Fabaceae
SKBUH/PPL/JH/96	Margin feeding	Fabaceae
SKBUH/PPL/JH/97	Margin feeding	Dipterocarpaceae
SKBUH/PPL/JH/98	Margin feeding	Fabaceae
SKBUH/PPL/JH/99	Margin feeding	Fabaceae
SKBUH/PPL/JH/100	Margin feeding	Moraceae
SKBUH/PPL/JH/111	Margin feeding	Moraceae
SKBUH/PPL/JH/112	Gall	Unidentified
SKBUH/PPL/JH/113	Gall	Unidentified
SKBUH/PPL/JH/114	Gall	Unidentified
SKBUH/PPL/JH/115	Gall	Unidentified
SKBUH/PPL/JH/116	Gall	Fabaceae
SKBUH/PPL/JH/117	Gall	Fabaceae
SKBUH/PPL/JH/118	Gall	Fabaceae
SKBUH/PPL/JH/119	Gall	Fabaceae
SKBUH/PPL/JH/120	Gall	Fabaceae
SKBUH/PPL/JH/121	Gall	Fabaceae
SKBUH/PPL/JH/122	Gall	Fabaceae
SKBUH/PPL/JH/123	Gall	Fabaceae
SKBUH/PPL/JH/124	Gall	Fabaceae
SKBUH/PPL/JH/125	Gall	Lauraceae
SKBUH/PPL/JH/126	Gall	Lauraceae
SKBUH/PPL/JH/127	Gall	Lauraceae
SKBUH/PPL/JH/128	Gall	Lauraceae
SKBUH/PPL/JH/129	Gall	Fabaceae
SKBUH/PPL/JH/130	Gall	Fabaceae
SKBUH/PPL/JH/131	Gall	Fabaceae
SKBUH/PPL/JH/132	Gall	Fabaceae
SKBUH/PPL/JH/133	Gall	Fabaceae
SKBUH/PPL/JH/134	Gall	Fabaceae
SKBUH/PPL/JH/135	Gall	Fabaceae
SKBUH/PPL/JH/136A; SKBUH/PPL/JH/136B	Skeletonization Special Damage	Malvaceae	Abroma
SKBUH/PPL/JH/137	Skeletonization Special Damage	Malvaceae	Abroma
SKBUH/PPL/JH/138A; SKBUH/PPL/JH/138B	Skeletonization Special Damage	Malvaceae	Abroma
SKBUH/PPL/JH/139	Skeletonization Special Damage	Malvaceae	Abroma
SKBUH/PPL/JH/140	Others	Unidentified
SKBUH/PPL/JH/141	Hole feeding	Fabaceae
SKBUH/PPL/JH/142	Hole feeding	Fabaceae
SKBUH/PPL/JH/143	Hole feeding	Fabaceae
SKBUH/PPL/JH/144	Hole feeding	Fabaceae
SKBUH/PPL/JH/145	Hole feeding	Fabaceae
SKBUH/PPL/JH/146	Hole feeding	Fabaceae
SKBUH/PPL/JH/147	Hole feeding	Fabaceae
SKBUH/PPL/JH/148	Hole feeding	Unidentified
SKBUH/PPL/JH/149	Hole feeding	Unidentified
SKBUH/PPL/JH/150	Hole feeding	Unidentified
SKBUH/PPL/JH/151	Hole feeding	Unidentified
SKBUH/PPL/JH/152	Hole feeding	Unidentified
SKBUH/PPL/JH/153	Hole feeding	Unidentified
SKBUH/PPL/JH/154	Hole feeding	Unidentified
SKBUH/PPL/JH/155	Skeletonization Special Damage	Malvaceae	Abroma
SKBUH/PPL/JH/156	Skeletonization Special Damage	Malvaceae	Abroma
SKBUH/PPL/JH/157	Skeletonization Special Damage	Malvaceae	Abroma
SKBUH/PPL/JH/158	Skeletonization Special Damage	Malvaceae	Abroma
SKBUH/PPL/JH/159	Margin feeding	Fabaceae
SKBUH/PPL/JH/160	Margin feeding	Fabaceae
SKBUH/PPL/JH/161	Margin feeding	Fabaceae
SKBUH/PPL/JH/162	Margin feeding	Fabaceae
SKBUH/PPL/JH/163	Margin feeding	Fabaceae
SKBUH/PPL/JH/164	Margin feeding	Fabaceae
SKBUH/PPL/JH/165	Skeletonization Special Damage	Malvaceae	Abroma
SKBUH/PPL/JH/166	Skeletonization	Combretaceae
SKBUH/PPL/JH/167	Skeletonization	Anacardiaceae
SKBUH/PPL/JH/168	Skeletonization	Malvaceae
SKBUH/PPL/JH/169	Hole feeding	Unidentified
SKBUH/PPL/JH/170	Hole feeding	Unidentified
SKBUH/PPL/JH/171	Hole feeding	Fabaceae
SKBUH/PPL/JH/172	Hole feeding	Fabaceae
SKBUH/PPL/JH/173	Hole feeding	Fabaceae
SKBUH/PPL/JH/174	Hole feeding	Fabaceae
SKBUH/PPL/JH/175	Hole feeding	Fabaceae
SKBUH/PPL/JH/176	Hole feeding	Fabaceae
SKBUH/PPL/JH/177	Hole feeding	Fabaceae
SKBUH/PPL/JH/178	Hole feeding	Fabaceae
SKBUH/PPL/JH/179	Hole feeding	Fabaceae
SKBUH/PPL/JH/180	Hole feeding	Unidentified
SKBUH/PPL/JH/181	Others	Lauraceae
SKBUH/PPL/JH/182	Others	Apocynaceae
SKBUH/PPL/JH/183	Others	Myrtaceae
SKBUH/PPL/JH/184	Others	Myrtaceae
SKBUH/PPL/JH/185	Margin feeding	Moraceae
SKBUH/PPL/JH/186	Margin feeding	Moraceae
SKBUH/PPL/JH/187	Margin feeding	Dipterocarpaceae
SKBUH/PPL/JH/188	Margin feeding	Dipterocarpaceae
SKBUH/PPL/JH/189	Margin feeding	Moraceae
SKBUH/PPL/JH/190	Margin feeding	Moraceae
SKBUH/PPL/JH/191	Margin feeding	Fabaceae
SKBUH/PPL/JH/192	Margin feeding	Fabaceae
SKBUH/PPL/JH/193	Margin feeding	Fabaceae
SKBUH/PPL/JH/194	Margin feeding	Fabaceae
SKBUH/PPL/JH/195	Margin feeding	Fabaceae
SKBUH/PPL/JH/196	Margin feeding	Fabaceae
SKBUH/PPL/JH/197	Margin feeding	Fabaceae
SKBUH/PPL/JH/198	Margin feeding	Moraceae
SKBUH/PPL/JH/199	Margin feeding	Moraceae
SKBUH/PPL/JH/200	Margin feeding	Moraceae
SKBUH/PPL/JH/201	Margin feeding	Moraceae
SKBUH/PPL/JH/202	Margin feeding	Moraceae
SKBUH/PPL/JH/206	Others	Rubiaceae
SKBUH/PPL/JH/207	Others	Malvaceae
SKBUH/PPL/JH/208	Others	Moraceae
SKBUH/PPL/JH/209	Others	Malvaceae
SKBUH/PPL/JH/210	Others	Rhamnaceae
SKBUH/PPL/JH/211	Others	Combretaceae
SKBUH/PPL/JH/212	Others	Dipterocarpaceae
SKBUH/PPL/JH/213	Others	Anacardiaceae
SKBUH/PPL/JH/214	Hole feeding	Unidentified
SKBUH/PPL/JH/215	Hole feeding	Fabaceae
SKBUH/PPL/JH/216	Hole feeding	Fabaceae
SKBUH/PPL/JH/217	Hole feeding	Fabaceae
SKBUH/PPL/JH/218	Hole feeding	Unidentified
SKBUH/PPL/JH/219	Hole feeding	Unidentified
SKBUH/PPL/JH/226	Others	Anacardiaceae
SKBUH/PPL/JH/227	Others	Fabaceae
SKBUH/PPL/JH/228	Others	Fabaceae
SKBUH/PPL/JH/229	Hole feeding	Unidentified
SKBUH/PPL/JH/230	Mining	Unidentified
SKBUH/PPL/JH/231	Mining	Moraceae
SKBUH/PPL/JH/232	Mining	Unidentified
SKBUH/PPL/JH/233	Mining	Rhamnaceae
SKBUH/PPL/JH/234	Mining	Unidentified
SKBUH/PPL/JH/235	Mining	Myrtaceae
SKBUH/PPL/JH/236	Mining	Apocynaceae
SKBUH/PPL/JH/237	Mining	Dipterocarpaceae
SKBUH/PPL/JH/238	Mining	Dipterocarpaceae
SKBUH/PPL/JH/239	Mining	Dipterocarpaceae
SKBUH/PPL/JH/240	Gall	Myrtaceae
SKBUH/PPL/JH/241	Gall	Myrtaceae
SKBUH/PPL/JH/242	Gall	Myrtaceae
SKBUH/PPL/JH/243	Gall	Myrtaceae
SKBUH/PPL/JH/244	Gall	Apocynaceae
SKBUH/PPL/JH/245	Gall	Apocynaceae
SKBUH/PPL/JH/246	Hole feeding	Unidentified
SKBUH/PPL/JH/247	Hole feeding	Unidentified
SKBUH/PPL/JH/248	Hole feeding	Unidentified
SKBUH/PPL/JH/249	Hole feeding	Unidentified
SKBUH/PPL/JH/252	Surface feeding	Unidentified
SKBUH/PPL/JH/253	Surface feeding	Unidentified
SKBUH/PPL/JH/254	Surface feeding	Unidentified
SKBUH/PPL/JH/255	Surface feeding	Unidentified
SKBUH/PPL/JH/256	Surface feeding	Anacardiaceae
SKBUH/PPL/JH/257	Surface feeding	Dipterocarpaceae
SKBUH/PPL/JH/258	Surface feeding	Anacardiaceae
SKBUH/PPL/JH/259	Surface feeding	Dipterocarpaceae
SKBUH/PPL/JH/260	Surface feeding	Dipterocarpaceae
SKBUH/PPL/JH/261	Surface feeding	Dipterocarpaceae
SKBUH/PPL/JH/262	Surface feeding	Dipterocarpaceae
SKBUH/PPL/JH/263	Surface feeding	Anacardiaceae
SKBUH/PPL/JH/264	Surface feeding	Dipterocarpaceae
SKBUH/PPL/JH/265	Surface feeding	Dipterocarpaceae
SKBUH/PPL/JH/266	Surface feeding	Dipterocarpaceae
SKBUH/PPL/JH/267	Surface feeding	Dipterocarpaceae
SKBUH/PPL/JH/268	Surface feeding	Dipterocarpaceae
SKBUH/PPL/JH/269	Surface feeding	Dipterocarpaceae
SKBUH/PPL/JH/270	Surface feeding	Moraceae
SKBUH/PPL/JH/271	Hole feeding	Myrtaceae
SKBUH/PPL/JH/272	Hole feeding	Myrtaceae
SKBUH/PPL/JH/273	Hole feeding	Lauraceae
SKBUH/PPL/JH/274	Surface feeding	Unidentified
SKBUH/PPL/JH/275	Mining	Moraceae
SKBUH/PPL/JH/276	Mining	Malvaceae
SKBUH/PPL/JH/277	Mining	Unidentified
SKBUH/PPL/JH/278	Mining	Unidentified
SKBUH/PPL/JH/279	Mining	Lauraceae
SKBUH/PPL/JH/280	Mining	Lauraceae
SKBUH/PPL/JH/281	Mining	Myrtaceae
SKBUH/PPL/JH/282	Mining	Rhamnaceae
SKBUH/PPL/JH/283	Hole feeding	Rhamnaceae
SKBUH/PPL/JH/284	Hole feeding	Rhamnaceae
SKBUH/PPL/JH/285	Hole feeding	Fabaceae
SKBUH/PPL/JH/286	Hole feeding	Fabaceae
SKBUH/PPL/JH/287	Hole feeding	Fabaceae
SKBUH/PPL/JH/288	Hole feeding	Fabaceae
SKBUH/PPL/JH/289	Hole feeding	Fabaceae
SKBUH/PPL/JH/290	Hole feeding	Fabaceae
SKBUH/PPL/JH/291	Hole feeding	Combretaceae
SKBUH/PPL/JH/292	Hole feeding	Combretaceae
SKBUH/PPL/JH/293	Hole feeding	Combretaceae
SKBUH/PPL/JH/294	Skeletonization	Dipterocarpaceae
SKBUH/PPL/JH/295	Skeletonization	Dipterocarpaceae
SKBUH/PPL/JH/296	Skeletonization	Moraceae
SKBUH/PPL/JH/297	surface feeding	Unidentified
SKBUH/PPL/JH/298	Surface feeding	Unidentified
SKBUH/PPL/JH/299	Surface feeding	Unidentified
SKBUH/PPL/JH/300	Surface feeding	Malvaceae
SKBUH/PPL/JH/301	Surface feeding	Combretaceae
SKBUH/PPL/JH/302	Surface feeding	Combretaceae
SKBUH/PPL/JH/303	Surface feeding	Combretaceae
SKBUH/PPL/JH/304	Surface feeding	Rhamnaceae
SKBUH/PPL/JH/305	Surface feeding	Myrtaceae
SKBUH/PPL/JH/306	Surface feeding	Apocynaceae
SKBUH/PPL/JH/307	Surface feeding	Fabaceae
SKBUH/PPL/JH/308	Surface feeding	Fabaceae
SKBUH/PPL/JH/309	Surface feeding	Fabaceae
SKBUH/PPL/JH/310	Surface feeding	Fabaceae
SKBUH/PPL/JH/311	Mining	Combretaceae
SKBUH/PPL/JH/312	Mining	Anacardiaceae
SKBUH/PPL/JH/313	Gall	Unidentified
SKBUH/PPL/JH/314	Gall	Lauraceae
SKBUH/PPL/JH/315	Gall	Moraceae
SKBUH/PPL/JH/316	Gall	Unidentified
SKBUH/PPL/JH/317	Gall	Lauraceae
SKBUH/PPL/JH/318	Gall	Moraceae
SKBUH/PPL/JH/319	Gall	Unidentified
SKBUH/PPL/JH/320	Mining	Moraceae
SKBUH/PPL/JH/321	Mining	Fabaceae
SKBUH/PPL/JH/322	Mining	Sapindaceae
SKBUH/PPL/JH/323	Mining	Lauraceae
SKBUH/PPL/JH/324	Margin Gall	Convolvulaceae	Ipomoea
SKBUH/PPL/JH/325	Margin Gall	Convolvulaceae
SKBUH/PPL/JH/326	Hole feeding	Myrtaceae
SKBUH/PPL/JH/327	Hole feeding	Fabaceae
SKBUH/PPL/JH/328	Hole feeding	Fabaceae
SKBUH/PPL/JH/329	Hole feeding	Fabaceae
SKBUH/PPL/JH/330	Hole feeding	Fabaceae
SKBUH/PPL/JH/331	Hole feeding	Myrtaceae
SKBUH/PPL/JH/332	Margin Gall	Convolvulaceae
SKBUH/PPL/JH/333	Gall	Fabaceae
SKBUH/PPL/JH/334	Gall	Fabaceae
SKBUH/PPL/JH/335	Gall	Fabaceae
SKBUH/PPL/JH/336	Gall	Fabaceae
SKBUH/PPL/JH/337	Gall	Unidentified
SKBUH/PPL/JH/338	Gall	Unidentified
SKBUH/PPL/JH/339	Gall	Anacardiaceae
SKBUH/PPL/JH/340	Gall	Anacardiaceae
SKBUH/PPL/JH/341	Gall	Anacardiaceae
SKBUH/PPL/JH/342	Gall	Anacardiaceae
SKBUH/PPL/JH/343	Gall	Anacardiaceae
SKBUH/PPL/JH/344	Gall	Anacardiaceae
SKBUH/PPL/JH/345	Gall	Anacardiaceae
SKBUH/PPL/JH/346	Gall	Anacardiaceae
SKBUH/PPL/JH/347	Gall	Anacardiaceae
SKBUH/PPL/JH/348	Gall	Unidentified
SKBUH/PPL/JH/349	Gall	Unidentified
SKBUH/PPL/JH/350	Gall	Unidentified
SKBUH/PPL/JH/351	Gall	Anacardiaceae
SKBUH/PPL/JH/352	Gall	Anacardiaceae
SKBUH/PPL/JH/353	Gall	Anacardiaceae
SKBUH/PPL/JH/354	Gall	Anacardiaceae
SKBUH/PPL/JH/355	Gall	Anacardiaceae
SKBUH/PPL/JH/356	Gall	Anacardiaceae
SKBUH/PPL/JH/357	Gall	Anacardiaceae
SKBUH/PPL/JH/358	Gall	Fabaceae
SKBUH/PPL/JH/359	Gall	Fabaceae
SKBUH/PPL/JH/360	Gall	Fabaceae
SKBUH/PPL/JH/361	Gall	Fabaceae
SKBUH/PPL/JH/362	Gall	Fabaceae
SKBUH/PPL/JH/363	Skeletonization	Rhamnaceae
SKBUH/PPL/JH/364	Skeletonization	Apocynaceae
SKBUH/PPL/JH/365	Skeletonization	Apocynaceae
SKBUH/PPL/JH/366	Skeletonization	Myrtaceae
SKBUH/PPL/JH/367	Skeletonization	Fabaceae
SKBUH/PPL/JH/368	Skeletonization	Fabaceae
SKBUH/PPL/JH/369	Margin feeding	Fabaceae
SKBUH/PPL/JH/370	Margin feeding	Fabaceae
SKBUH/PPL/JH/371	Margin feeding	Fabaceae
SKBUH/PPL/JH/372	Margin feeding	Fabaceae
SKBUH/PPL/JH/373	Margin feeding	Fabaceae
SKBUH/PPL/JH/374	Margin feeding	Malvaceae
SKBUH/PPL/JH/375	Margin feeding	Malvaceae
SKBUH/PPL/JH/376	Margin feeding	Malvaceae
SKBUH/PPL/JH/377	Hole feeding	Myrtaceae
SKBUH/PPL/JH/378	Hole feeding	Fabaceae
SKBUH/PPL/JH/379	Hole feeding	Fabaceae
SKBUH/PPL/JH/380	Hole feeding	Fabaceae
SKBUH/PPL/JH/381	Hole feeding	Fabaceae
SKBUH/PPL/JH/382	Hole feeding	Fabaceae
SKBUH/PPL/JH/383	Margin feeding	Anacardiaceae
SKBUH/PPL/JH/384	Margin feeding	Malvaceae
SKBUH/PPL/JH/385	Margin feeding	Dipterocarpaceae
SKBUH/PPL/JH/386	Margin feeding	Dipterocarpaceae
SKBUH/PPL/JH/387	Margin feeding	Dipterocarpaceae
SKBUH/PPL/JH/388	Margin feeding	Dipterocarpaceae
SKBUH/PPL/JH/389	Margin feeding	Fabaceae
SKBUH/PPL/JH/390	Margin feeding	Fabaceae
SKBUH/PPL/JH/391	Margin feeding	Fabaceae
SKBUH/PPL/JH/392	Margin feeding	Malvaceae
SKBUH/PPL/JH/393	Margin feeding	Malvaceae
SKBUH/PPL/JH/394	Margin feeding	Anacardiaceae
SKBUH/PPL/JH/395	Margin feeding	Anacardiaceae
SKBUH/PPL/JH/396	Margin feeding	Anacardiaceae
SKBUH/PPL/JH/397	Margin feeding	Malvaceae
SKBUH/PPL/JH/398	Margin feeding	Malvaceae
SKBUH/PPL/JH/399	Margin feeding	Malvaceae
SKBUH/PPL/JH/400	Margin feeding	Malvaceae
SKBUH/PPL/JH/401	Gall	Fabaceae
SKBUH/PPL/JH/402	Gall	Fabaceae
SKBUH/PPL/JH/403	Gall	Moraceae
SKBUH/PPL/JH/404	Gall	Moraceae
SKBUH/PPL/JH/405	Gall	Moraceae
SKBUH/PPL/JH/406	Gall	Fabaceae
SKBUH/PPL/JH/407	Gall	Fabaceae
SKBUH/PPL/JH/408	Gall	Fabaceae
SKBUH/PPL/JH/409	Hole feeding	Myrtaceae
SKBUH/PPL/JH/410	Hole feeding	Myrtaceae
SKBUH/PPL/JH/411	Hole feeding	Myrtaceae
SKBUH/PPL/JH/412	Hole feeding	Apocynaceae
SKBUH/PPL/JH/413	Hole feeding	Apocynaceae
SKBUH/PPL/JH/414	Hole feeding	Fabaceae
SKBUH/PPL/JH/415	Hole feeding	Fabaceae
SKBUH/PPL/JH/416	Hole feeding	Fabaceae
SKBUH/PPL/JH/417	Hole feeding	Fabaceae
SKBUH/PPL/JH/418	Hole feeding	Fabaceae
SKBUH/PPL/JH/419	Hole feeding	Fabaceae
SKBUH/PPL/JH/420	Hole feeding	Fabaceae
SKBUH/PPL/JH/421	Hole feeding	Fabaceae
SKBUH/PPL/JH/422	Hole feeding	Fabaceae
SKBUH/PPL/JH/423	Gall	Apocynaceae
SKBUH/PPL/JH/424	Gall	Apocynaceae
SKBUH/PPL/JH/425	Gall	Apocynaceae
SKBUH/PPL/JH/426	Gall	Apocynaceae
SKBUH/PPL/JH/427	Gall	Apocynaceae
SKBUH/PPL/JH/428	Gall	Apocynaceae
SKBUH/PPL/JH/429	Gall	Apocynaceae
SKBUH/PPL/JH/430	Margin feeding	Malvaceae
SKBUH/PPL/JH/431	Margin feeding	Malvaceae
SKBUH/PPL/JH/432	Margin feeding	Malvaceae
SKBUH/PPL/JH/433	Margin feeding	Anacardiaceae
SKBUH/PPL/JH/434	Margin feeding	Anacardiaceae
SKBUH/PPL/JH/435	Margin feeding	Malvaceae
SKBUH/PPL/JH/436	Margin feeding	Malvaceae
SKBUH/PPL/JH/437	Margin feeding	Malvaceae
SKBUH/PPL/JH/438	Margin feeding	Dipterocarpaceae
SKBUH/PPL/JH/439	Margin feeding	Dipterocarpaceae
SKBUH/PPL/JH/440	Margin feeding	Malvaceae
SKBUH/PPL/JH/441	Margin feeding	Dipterocarpaceae
SKBUH/PPL/JH/442	Margin feeding	Lauraceae
SKBUH/PPL/JH/443	Margin feeding	Anacardiaceae
SKBUH/PPL/JH/444	Margin feeding	Anacardiaceae
SKBUH/PPL/JH/445	Margin feeding	Anacardiaceae
SKBUH/PPL/JH/446	Margin feeding	Lauraceae
SKBUH/PPL/JH/447	Margin feeding	Lauraceae
SKBUH/PPL/JH/448	Gall	Apocynaceae
SKBUH/PPL/JH/449	Gall	Apocynaceae
SKBUH/PPL/JH/450	Gall	Apocynaceae
SKBUH/PPL/JH/451	Gall	Apocynaceae
SKBUH/PPL/JH/452	Gall	Apocynaceae
SKBUH/PPL/JH/453	Gall	Apocynaceae
SKBUH/PPL/JH/454	Hole feeding	Apocynaceae
SKBUH/PPL/JH/455	Hole feeding	Apocynaceae
SKBUH/PPL/JH/456	Hole feeding	Apocynaceae
SKBUH/PPL/JH/457	Hole feeding	Rhamnaceae
SKBUH/PPL/JH/458	Hole feeding	Rubiaceae
SKBUH/PPL/JH/459	Hole feeding	Rubiaceae
SKBUH/PPL/JH/460	Hole feeding	Rubiaceae
SKBUH/PPL/JH/461	Hole feeding	Rubiaceae
SKBUH/PPL/JH/462	Hole feeding	Rubiaceae
SKBUH/PPL/JH/463	Hole feeding	Combretaceae
SKBUH/PPL/JH/464	Hole feeding	Combretaceae
SKBUH/PPL/JH/465	Hole feeding	Combretaceae
SKBUH/PPL/JH/466	Hole feeding	Moraceae
SKBUH/PPL/JH/467	Hole feeding	Moraceae
SKBUH/PPL/JH/468	Gall	Lauraceae
SKBUH/PPL/JH/469	Gall	Lauraceae
SKBUH/PPL/JH/470	Gall	Lauraceae
SKBUH/PPL/JH/471	Gall	Lauraceae
SKBUH/PPL/JH/472	Gall	Lauraceae
SKBUH/PPL/JH/473	Gall	Lauraceae
SKBUH/PPL/JH/474	Gall	Lauraceae
SKBUH/PPL/JH/475	Gall	Lauraceae
SKBUH/PPL/JH/476	Gall	Malvaceae
SKBUH/PPL/JH/477	Margin feeding	Dipterocarpaceae
SKBUH/PPL/JH/478	Margin feeding	Dipterocarpaceae
SKBUH/PPL/JH/479	Margin feeding	Malvaceae
SKBUH/PPL/JH/480	Margin feeding	Malvaceae
SKBUH/PPL/JH/481	Margin feeding	Anacardiaceae
SKBUH/PPL/JH/482	Margin feeding	Malvaceae
SKBUH/PPL/JH/483	Margin feeding	Malvaceae
SKBUH/PPL/JH/484	Margin feeding	Malvaceae
SKBUH/PPL/JH/485	Margin feeding	Dipterocarpaceae
SKBUH/PPL/JH/486	Margin feeding	Dipterocarpaceae
SKBUH/PPL/JH/487	Margin feeding	Dipterocarpaceae
SKBUH/PPL/JH/488	Margin feeding	Combretaceae
SKBUH/PPL/JH/489	Margin feeding	Anacardiaceae
SKBUH/PPL/JH/490	Margin feeding	Dipterocarpaceae
SKBUH/PPL/JH/491	Margin feeding	Combretaceae
SKBUH/PPL/JH/492	Margin feeding	Dipterocarpaceae
SKBUH/PPL/JH/493	Margin feeding	Combretaceae
SKBUH/PPL/JH/494	Margin feeding	Anacardiaceae
SKBUH/PPL/JH/495	Gall	Malvaceae
SKBUH/PPL/JH/496	Gall	Malvaceae
SKBUH/PPL/JH/497	Gall	Malvaceae
SKBUH/PPL/JH/498	Gall	Malvaceae
SKBUH/PPL/JH/499	Gall	Malvaceae
SKBUH/PPL/JH/500	Hole feeding	Combretaceae
SKBUH/PPL/JH/501	Hole feeding	Combretaceae
SKBUH/PPL/JH/502	Hole feeding	Combretaceae
SKBUH/PPL/JH/503	Hole feeding	Moraceae
SKBUH/PPL/JH/504	Hole feeding	Lauraceae
SKBUH/PPL/JH/505	Hole feeding	Lauraceae
SKBUH/PPL/JH/506	Hole feeding	Lauraceae
SKBUH/PPL/JH/507	Hole feeding	Lauraceae
SKBUH/PPL/JH/508	Hole feeding	Moraceae
SKBUH/PPL/JH/509	Hole feeding	Fabaceae
SKBUH/PPL/JH/510	Hole feeding	Fabaceae
SKBUH/PPL/JH/511	Hole feeding	Fabaceae
SKBUH/PPL/JH/512	Hole feeding	Fabaceae
SKBUH/PPL/JH/513	Hole feeding	Lauraceae
SKBUH/PPL/JH/514	Hole feeding	Lauraceae
SKBUH/PPL/JH/515	Hole feeding	Moraceae
SKBUH/PPL/JH/516	Hole feeding	Fabaceae
SKBUH/PPL/JH/517	Hole feeding	Fabaceae
SKBUH/PPL/JH/518	Gall	Malvaceae
SKBUH/PPL/JH/519	Gall	Malvaceae
SKBUH/PPL/JH/520	Hole feeding	Fabaceae
SKBUH/PPL/JH/521	Hole feeding	Fabaceae
SKBUH/PPL/JH/522	Hole feeding	Fabaceae
SKBUH/PPL/JH/523	Hole feeding	Fabaceae
SKBUH/PPL/JH/524	Hole feeding	Fabaceae
SKBUH/PPL/JH/525	Hole feeding	Moraceae
SKBUH/PPL/JH/526	Hole feeding	Malvaceae
SKBUH/PPL/JH/527	Hole feeding	Malvaceae
SKBUH/PPL/JH/528	Hole feeding	Fabaceae
SKBUH/PPL/JH/529	Hole feeding	Fabaceae
SKBUH/PPL/JH/530	Hole feeding	Moraceae
SKBUH/PPL/JH/531	Hole feeding	Fabaceae
SKBUH/PPL/JH/532	Hole feeding	Malvaceae
SKBUH/PPL/JH/533	Hole feeding	Malvaceae
SKBUH/PPL/JH/534	Gall	Fabaceae
SKBUH/PPL/JH/535	Gall	Malvaceae
SKBUH/PPL/JH/536	Gall	Fabaceae
SKBUH/PPL/JH/537	Gall	Malvaceae
SKBUH/PPL/JH/538	Gall	Fabaceae
SKBUH/PPL/JH/539	Gall	Fabaceae
SKBUH/PPL/JH/545	Margin feeding	Malvaceae
SKBUH/PPL/JH/546	Margin feeding	Malvaceae
SKBUH/PPL/JH/547	Margin feeding	Malvaceae
SKBUH/PPL/JH/548	Margin feeding	Malvaceae
SKBUH/PPL/JH/549	Margin feeding	Malvaceae
SKBUH/PPL/JH/550	Margin feeding	Combretaceae
SKBUH/PPL/JH/551	Margin feeding	Combretaceae
SKBUH/PPL/JH/552	Margin feeding	Combretaceae
SKBUH/PPL/JH/553	Margin feeding	Combretaceae
SKBUH/PPL/JH/554	Margin feeding	Myrtaceae
SKBUH/PPL/JH/555	Margin feeding	Malvaceae
SKBUH/PPL/JH/556	Margin feeding	Malvaceae
SKBUH/PPL/JH/557	Margin feeding	Malvaceae
SKBUH/PPL/JH/558	Margin feeding	Malvaceae
SKBUH/PPL/JH/559	Margin feeding	Combretaceae
SKBUH/PPL/JH/560	Margin feeding	Myrtaceae
SKBUH/PPL/JH/561	Margin feeding	Combretaceae
SKBUH/PPL/JH/562	Margin feeding	Combretaceae
SKBUH/PPL/JH/563	Margin feeding	Myrtaceae
SKBUH/PPL/JH/564	Margin feeding	Apocynaceae
SKBUH/PPL/JH/565	Margin feeding	Combretaceae
SKBUH/PPL/JH/566	Margin feeding	Apocynaceae
SKBUH/PPL/JH/567	Margin feeding	Malvaceae
SKBUH/PPL/JH/568	Margin feeding	Malvaceae
SKBUH/PPL/JH/569	Margin feeding	Malvaceae
SKBUH/PPL/JH/570	Gall	Malvaceae
SKBUH/PPL/JH/571	Gall	Malvaceae
SKBUH/PPL/JH/572	Gall	Malvaceae
SKBUH/PPL/JH/573	Gall	Malvaceae
SKBUH/PPL/JH/574	Gall	Malvaceae
SKBUH/PPL/JH/575	Gall	Malvaceae
SKBUH/PPL/JH/576	Hole feeding	Combretaceae
SKBUH/PPL/JH/577	Hole feeding	Fabaceae
SKBUH/PPL/JH/578	Hole feeding	Fabaceae
SKBUH/PPL/JH/579	Hole feeding	Fabaceae
SKBUH/PPL/JH/580	Hole feeding	Fabaceae
SKBUH/PPL/JH/581	Hole feeding	Fabaceae
SKBUH/PPL/JH/582	Hole feeding	Fabaceae
SKBUH/PPL/JH/583	Hole feeding	Combretaceae
SKBUH/PPL/JH/584	Hole feeding	Dipterocarpaceae
SKBUH/PPL/JH/585	Hole feeding	Dipterocarpaceae
SKBUH/PPL/JH/586	Hole feeding	Dipterocarpaceae
SKBUH/PPL/JH/587	Hole feeding	Dipterocarpaceae
SKBUH/PPL/JH/588	Hole feeding	Combretaceae
SKBUH/PPL/JH/589	Hole feeding	Fabaceae
SKBUH/PPL/JH/595	Hole feeding	Fabaceae
SKBUH/PPL/JH/596	Hole feeding	Fabaceae
SKBUH/PPL/JH/597	Hole feeding	Combretaceae
SKBUH/PPL/JH/598	Hole feeding	Fabaceae
SKBUH/PPL/JH/599	Hole feeding	Fabaceae
SKBUH/PPL/JH/600	Hole feeding	Fabaceae
SKBUH/PPL/JH/601	Hole feeding	Fabaceae
SKBUH/PPL/JH/602	Hole feeding	Fabaceae
SKBUH/PPL/JH/603	Hole feeding	Dipterocarpaceae
SKBUH/PPL/JH/604	Hole feeding	Dipterocarpaceae
SKBUH/PPL/JH/610	Hole feeding	Dipterocarpaceae
SKBUH/PPL/JH/611	Hole feeding	Dipterocarpaceae
SKBUH/PPL/JH/612	Hole feeding	Dipterocarpaceae
SKBUH/PPL/JH/613	Hole feeding	Dipterocarpaceae
SKBUH/PPL/JH/614	Gall	Malvaceae
SKBUH/PPL/JH/615	Gall	Malvaceae
SKBUH/PPL/JH/616	Gall	Malvaceae
SKBUH/PPL/JH/617	Gall	Malvaceae
SKBUH/PPL/JH/618	Gall	Anacardiaceae
SKBUH/PPL/JH/619	Gall	Anacardiaceae
SKBUH/PPL/JH/620	Gall	Anacardiaceae
SKBUH/PPL/JH/621	Gall	Anacardiaceae
SKBUH/PPL/JH/622	Gall	Anacardiaceae
SKBUH/PPL/JH/623	Gall	Anacardiaceae
SKBUH/PPL/JH/624	Gall	Anacardiaceae
SKBUH/PPL/JH/625	Gall	Anacardiaceae
SKBUH/PPL/JH/626	Gall	Anacardiaceae
SKBUH/PPL/JH/627	Gall	Anacardiaceae
SKBUH/PPL/JH/628	Gall	Anacardiaceae
SKBUH/PPL/JH/629	Gall	Unidentified
SKBUH/PPL/JH/630	Gall	Unidentified
SKBUH/PPL/JH/631	Gall	Unidentified
SKBUH/PPL/JH/632	Gall	Unidentified
SKBUH/PPL/JH/633	Gall	Unidentified
SKBUH/PPL/JH/634	Gall	Unidentified
SKBUH/PPL/JH/635	Gall	Malvaceae
SKBUH/PPL/JH/636	Gall	Malvaceae
SKBUH/PPL/JH/637	Gall	Malvaceae
SKBUH/PPL/JH/638	Gall	Malvaceae
SKBUH/PPL/JH/639	Margin feeding	Apocynaceae
SKBUH/PPL/JH/640	Margin feeding	Apocynaceae
SKBUH/PPL/JH/641	Margin feeding	Apocynaceae
SKBUH/PPL/JH/642	Margin feeding	Apocynaceae
SKBUH/PPL/JH/643	Margin feeding	Apocynaceae
SKBUH/PPL/JH/644	Margin feeding	Apocynaceae
SKBUH/PPL/JH/645	Margin feeding	Moraceae
SKBUH/PPL/JH/646	Margin feeding	Moraceae
SKBUH/PPL/JH/647	Margin feeding	Moraceae
SKBUH/PPL/JH/648	Margin feeding	Moraceae
SKBUH/PPL/JH/649	Margin feeding	Moraceae
SKBUH/PPL/JH/650	Margin feeding	Unidentified
SKBUH/PPL/JH/651	Margin feeding	Unidentified
SKBUH/PPL/JH/652	Margin feeding	Unidentified
SKBUH/PPL/JH/653	Margin feeding	Unidentified
SKBUH/PPL/JH/654	Margin feeding	Unidentified
SKBUH/PPL/JH/655	Margin feeding	Unidentified
SKBUH/PPL/JH/656	Margin feeding	Unidentified
SKBUH/PPL/JH/657	Margin feeding	Unidentified
SKBUH/PPL/JH/658	Margin feeding	Unidentified
SKBUH/PPL/JH/659	Margin feeding	Unidentified
SKBUH/PPL/JH/660	Margin feeding	Unidentified
SKBUH/PPL/JH/661	Margin feeding	Unidentified
SKBUH/PPL/JH/662	Margin feeding	Unidentified
SKBUH/PPL/JH/663	Margin feeding	Unidentified
SKBUH/PPL/JH/664	Gall	Rubiaceae
SKBUH/PPL/JH/665	Gall	Rubiaceae
SKBUH/PPL/JH/666	Gall	Rubiaceae
SKBUH/PPL/JH/667	Gall	Rubiaceae
SKBUH/PPL/JH/668	Gall	Malvaceae
SKBUH/PPL/JH/669	Gall	Malvaceae
SKBUH/PPL/JH/670	Gall	Malvaceae
SKBUH/PPL/JH/671	Gall	Malvaceae
SKBUH/PPL/JH/672	Gall	Unidentified
SKBUH/PPL/JH/673	Gall	Unidentified
SKBUH/PPL/JH/674	Gall	Unidentified
SKBUH/PPL/JH/675	Hole feeding	Anacardiaceae
SKBUH/PPL/JH/676	Hole feeding	Fabaceae
SKBUH/PPL/JH/677	Hole feeding	Fabaceae
SKBUH/PPL/JH/678	Hole feeding	Anacardiaceae
SKBUH/PPL/JH/679	Hole feeding	Anacardiaceae
SKBUH/PPL/JH/680	Hole feeding	Dipterocarpaceae
SKBUH/PPL/JH/681	Hole feeding	Dipterocarpaceae
SKBUH/PPL/JH/682	Hole feeding	Dipterocarpaceae
SKBUH/PPL/JH/683	Hole feeding	Fabaceae
SKBUH/PPL/JH/684	Hole feeding	Fabaceae
SKBUH/PPL/JH/685	Hole feeding	Fabaceae
SKBUH/PPL/JH/686	Hole feeding	Fabaceae
SKBUH/PPL/JH/687	Hole feeding	Fabaceae
SKBUH/PPL/JH/688	Gall	Anacardiaceae
SKBUH/PPL/JH/689	Gall	Anacardiaceae
SKBUH/PPL/JH/690	Gall	Anacardiaceae
SKBUH/PPL/JH/691	Gall	Anacardiaceae
SKBUH/PPL/JH/692	Gall	Moraceae
SKBUH/PPL/JH/693	Gall	Rubiaceae
SKBUH/PPL/JH/694	Gall	Rubiaceae
SKBUH/PPL/JH/695	Gall	Rubiaceae
SKBUH/PPL/JH/696	Gall	Rubiaceae
SKBUH/PPL/JH/697	Gall	Rubiaceae
SKBUH/PPL/JH/698	Gall	Rubiaceae
SKBUH/PPL/JH/699	Gall	Rubiaceae
SKBUH/PPL/JH/700	Gall	Rubiaceae
SKBUH/PPL/JH/701	Gall	Rubiaceae
SKBUH/PPL/JH/702	Gall	Rubiaceae
SKBUH/PPL/JH/703	Gall	Moraceae
SKBUH/PPL/JH/704	Gall	Moraceae
SKBUH/PPL/JH/705	Gall	Moraceae
SKBUH/PPL/JH/706	Gall	Moraceae
SKBUH/PPL/JH/707	Gall	Moraceae
SKBUH/PPL/JH/708	Gall	Moraceae
SKBUH/PPL/JH/709	Gall	Moraceae
SKBUH/PPL/JH/710	Gall	Moraceae
SKBUH/PPL/JH/711	Gall	Moraceae
SKBUH/PPL/JH/712	Gall	Moraceae
SKBUH/PPL/JH/713	Gall	Moraceae
SKBUH/PPL/JH/714	Gall	Moraceae
SKBUH/PPL/JH/715	Gall	Moraceae
SKBUH/PPL/JH/716	Gall	Moraceae
SKBUH/PPL/JH/717	Gall	Moraceae
SKBUH/PPL/JH/718	Gall	Moraceae
SKBUH/PPL/JH/719	Gall	Moraceae
SKBUH/PPL/JH/720	Gall	Anacardiaceae
SKBUH/PPL/JH/721	Gall	Anacardiaceae
SKBUH/PPL/JH/722	Gall	Anacardiaceae
SKBUH/PPL/JH/723	Gall	Anacardiaceae
SKBUH/PPL/JH/724	Gall	Anacardiaceae
SKBUH/PPL/JH/725	Gall	Anacardiaceae
SKBUH/PPL/JH/726	Gall	Anacardiaceae
SKBUH/PPL/JH/727	Gall	Anacardiaceae
SKBUH/PPL/JH/728	Gall	Anacardiaceae
SKBUH/PPL/JH/729	Gall	Anacardiaceae
SKBUH/PPL/JH/730	Gall	Rubiaceae
SKBUH/PPL/JH/731	Gall	Rubiaceae
SKBUH/PPL/JH/732	Gall	Rubiaceae
SKBUH/PPL/JH/733	Gall	Rubiaceae
SKBUH/PPL/JH/734	Gall	Rubiaceae
SKBUH/PPL/JH/735	Gall	Rubiaceae
SKBUH/PPL/JH/736	Gall	Moraceae
SKBUH/PPL/JH/737	Gall	Moraceae
SKBUH/PPL/JH/738	Gall	Moraceae
SKBUH/PPL/JH/739	Gall	Moraceae
SKBUH/PPL/JH/740	Gall	Moraceae
SKBUH/PPL/JH/741	Gall	Moraceae
SKBUH/PPL/JH/742	Gall	Anacardiaceae
SKBUH/PPL/JH/743	Gall	Anacardiaceae
SKBUH/PPL/JH/744	Gall	Anacardiaceae
SKBUH/PPL/JH/745	Gall	Anacardiaceae
SKBUH/PPL/JH/746	Gall	Anacardiaceae
SKBUH/PPL/JH/747	Gall	Anacardiaceae
SKBUH/PPL/JH/748	Gall	Anacardiaceae
SKBUH/PPL/JH/749	Gall	Moraceae
SKBUH/PPL/JH/750	Gall	Moraceae
SKBUH/PPL/JH/751	Gall	Moraceae
SKBUH/PPL/JH/752	Gall	Combretaceae
SKBUH/PPL/JH/753	Gall	Combretaceae
SKBUH/PPL/JH/754	Gall	Combretaceae
SKBUH/PPL/JH/755	Gall	Combretaceae
SKBUH/PPL/JH/756	Gall	Moraceae
SKBUH/PPL/JH/757	Gall	Anacardiaceae
SKBUH/PPL/JH/758	Gall	Anacardiaceae
SKBUH/PPL/JH/759	Gall	Anacardiaceae
SKBUH/PPL/JH/760	Gall	Anacardiaceae
SKBUH/PPL/JH/761	Gall	Moraceae
SKBUH/PPL/JH/762	Gall	Moraceae
SKBUH/PPL/JH/763	Gall	Moraceae
SKBUH/PPL/JH/764	Gall	Moraceae
SKBUH/PPL/JH/765	Gall	Rubiaceae
SKBUH/PPL/JH/766	Gall	Rubiaceae
SKBUH/PPL/JH/767	Gall	Rubiaceae
SKBUH/PPL/JH/768	Gall	Rubiaceae
SKBUH/PPL/JH/769	Gall	Rubiaceae
SKBUH/PPL/JH/770	Gall	Rubiaceae
SKBUH/PPL/JH/771	Gall	Rubiaceae
SKBUH/PPL/JH/772	Gall	Rubiaceae
SKBUH/PPL/JH/773	Gall	Rubiaceae
SKBUH/PPL/JH/774	Gall	Rubiaceae
SKBUH/PPL/JH/775	Gall	Rubiaceae
SKBUH/PPL/JH/776	Gall	Rubiaceae
SKBUH/PPL/JH/777	Gall	Rubiaceae
SKBUH/PPL/JH/778	Gall	Rubiaceae
SKBUH/PPL/JH/779	Gall	Dipterocarpaceae
SKBUH/PPL/JH/780	Gall	Dipterocarpaceae
SKBUH/PPL/JH/781	Gall	Dipterocarpaceae
SKBUH/PPL/JH/782	Mining	Fababceae
SKBUH/PPL/JH/783	Mining	Fababceae
SKBUH/PPL/JH/882	Surface feeding	Anacardiaceae
SKBUH/PPL/JH/883	Surface feeding	Anacardiaceae
SKBUH/PPL/JH/901	Gall	Anacardiaceae
SKBUH/PPL/JH/902	Gall	Anacardiaceae
SKBUH/PPL/JH/903	Gall	Anacardiaceae
SKBUH/PPL/JH/904	Gall	Anacardiaceae
SKBUH/PPL/JH/905	Gall	Anacardiaceae
SKBUH/PPL/JH/906	Gall	Dipterocarpaceae
SKBUH/PPL/JH/907	Gall	Dipterocarpaceae
SKBUH/PPL/JH/908	Gall	Dipterocarpaceae
SKBUH/PPL/JH/909	Gall	Dipterocarpaceae
SKBUH/PPL/JH/910	Gall	Dipterocarpaceae
SKBUH/PPL/JH/911	Gall	Dipterocarpaceae
SKBUH/PPL/JH/912	Gall	Dipterocarpaceae
SKBUH/PPL/JH/913	Gall	Dipterocarpaceae
SKBUH/PPL/JH/914	Gall	Dipterocarpaceae
SKBUH/PPL/JH/915	Gall	Fabaceae
SKBUH/PPL/JH/916	Gall	Dipterocarpaceae
SKBUH/PPL/JH/917	Gall	Fabaceae
SKBUH/PPL/JH/918	Gall	Fabaceae
SKBUH/PPL/JH/919	Gall	Dipterocarpaceae
SKBUH/PPL/JH/920	Gall	Dipterocarpaceae
SKBUH/PPL/JH/921	Gall	Fabaceae
SKBUH/PPL/JH/922	Gall	Fabaceae
SKBUH/PPL/JH/923	Gall	Fabaceae
SKBUH/PPL/JH/924	Gall	Dipterocarpaceae
SKBUH/PPL/JH/925	Gall	Dipterocarpaceae
SKBUH/PPL/JH/926	Gall	Dipterocarpaceae
SKBUH/PPL/JH/927	Gall	Dipterocarpaceae
SKBUH/PPL/JH/928	Gall	Dipterocarpaceae
SKBUH/PPL/JH/929	Gall	Dipterocarpaceae
SKBUH/PPL/JH/930	Gall	Fabaceae
SKBUH/PPL/JH/931	Gall	Fabaceae
SKBUH/PPL/JH/932	Gall	Fabaceae
SKBUH/PPL/JH/933	Gall	Dipterocarpaceae
SKBUH/PPL/JH/934	Gall	Fabaceae
SKBUH/PPL/JH/935	Gall	Fabaceae
SKBUH/PPL/JH/936	Gall	Dipterocarpaceae
SKBUH/PPL/JH/937	Gall	Fabaceae
SKBUH/PPL/JH/938	Gall	Fabaceae
SKBUH/PPL/JH/939	Gall	Fabaceae
SKBUH/PPL/JH/940	Gall	Fabaceae
SKBUH/PPL/JH/941	Gall	Fabaceae
SKBUH/PPL/JH/942	Gall	Fabaceae
SKBUH/PPL/JH/943	Gall	Fabaceae
SKBUH/PPL/JH/944	Gall	Fabaceae
SKBUH/PPL/JH/945	Gall	Fabaceae
SKBUH/PPL/JH/946	Gall	Dipterocarpaceae
SKBUH/PPL/JH/947	Gall	Fabaceae
SKBUH/PPL/JH/948	Gall	Fabaceae
SKBUH/PPL/JH/949	Gall	Fabaceae
SKBUH/PPL/JH/950	Gall	Fabaceae
SKBUH/PPL/JH/951	Gall	Fabaceae
SKBUH/PPL/JH/952	Gall	Fabaceae
SKBUH/PPL/JH/953	Gall	Fabaceae
SKBUH/PPL/JH/954	Gall	Fabaceae
SKBUH/PPL/JH/955	Gall	Fabaceae
SKBUH/PPL/JH/956	Gall	Fabaceae
SKBUH/PPL/JH/957	Gall	Fabaceae
SKBUH/PPL/JH/958	Gall	Fabaceae
SKBUH/PPL/JH/959	Gall	Fabaceae
SKBUH/PPL/JH/960	Gall	Fabaceae
SKBUH/PPL/JH/961	Gall	Fabaceae
SKBUH/PPL/JH/962	Gall	Fabaceae
SKBUH/PPL/JH/963	Gall	Fabaceae
SKBUH/PPL/JH/964	Gall	Fabaceae
SKBUH/PPL/JH/965	Gall	Fabaceae
SKBUH/PPL/JH/966	Gall	Fabaceae
SKBUH/PPL/JH/967	Gall	Fabaceae
SKBUH/PPL/JH/968	Gall	Fabaceae
SKBUH/PPL/JH/969	Gall	Fabaceae
SKBUH/PPL/JH/970	Gall	Fabaceae
SKBUH/PPL/JH/971	Gall	Fabaceae
SKBUH/PPL/JH/972	Gall	Fabaceae
SKBUH/PPL/JH/973	Gall	Fabaceae
SKBUH/PPL/JH/974	Gall	Fabaceae
SKBUH/PPL/JH/975	Gall	Fabaceae
SKBUH/PPL/JH/976	Gall	Fabaceae
SKBUH/PPL/JH/977	Gall	Fabaceae
SKBUH/PPL/JH/978	Gall	Fabaceae
SKBUH/PPL/JH/979	Gall	Fabaceae
SKBUH/PPL/JH/980	Gall	Fabaceae
SKBUH/PPL/JH/981	Gall	Fabaceae
SKBUH/PPL/JH/982	Gall	Fabaceae
SKBUH/PPL/JH/983	Gall	Fabaceae
SKBUH/PPL/JH/984	Gall	Fabaceae
SKBUH/PPL/JH/985	Gall	Fabaceae
SKBUH/PPL/JH/986	Gall	Fabaceae
SKBUH/PPL/JH/987	Gall	Fabaceae
SKBUH/PPL/JH/988	Gall	Fabaceae
SKBUH/PPL/JH/989	Gall	Fabaceae
SKBUH/PPL/JH/990	Gall	Fabaceae
SKBUH/PPL/JH/991	Gall	Fabaceae
SKBUH/PPL/JH/992	Gall	Dipterocarpaceae
SKBUH/PPL/JH/993	Gall	Dipterocarpaceae
SKBUH/PPL/JH/994	Gall	Dipterocarpaceae
SKBUH/PPL/JH/995	Gall	Dipterocarpaceae
SKBUH/PPL/JH/996	Gall	Dipterocarpaceae
SKBUH/PPL/JH/997	Gall	Dipterocarpaceae
SKBUH/PPL/JH/998	Gall	Dipterocarpaceae
SKBUH/PPL/JH/999	Gall	Dipterocarpaceae
SKBUH/PPL/JH/1000	Gall	Dipterocarpaceae
SKBUH/PPL/JH/1007	Gall	Anacardiaceae
SKBUH/PPL/JH/1008	Gall	Anacardiaceae
SKBUH/PPL/JH/1009	Gall	Anacardiaceae
SKBUH/PPL/JH/1010	Gall	Anacardiaceae
SKBUH/PPL/JH/1011	Gall	Anacardiaceae
SKBUH/PPL/JH/1012	Gall	Anacardiaceae
SKBUH/PPL/JH/1013	Gall	Combretaceae
SKBUH/PPL/JH/1014	Gall	Combretaceae
SKBUH/PPL/JH/1015	Gall	Combretaceae
SKBUH/PPL/JH/1016	Gall	Combretaceae
SKBUH/PPL/JH/1036	Gall	Combretaceae
SKBUH/PPL/JH/1037	Gall	Combretaceae
SKBUH/PPL/JH/1038	Gall	Combretaceae
SKBUH/PPL/JH/1039	Gall	Combretaceae
SKBUH/PPL/JH/1040	Gall	Combretaceae
SKBUH/PPL/JH/1041	Gall	Combretaceae
SKBUH/PPL/JH/1042	Gall	Anacardiaceae
SKBUH/PPL/JH/1043	Gall	Anacardiaceae
SKBUH/PPL/JH/1044	Gall	Anacardiaceae
SKBUH/PPL/JH/1045	Gall	Anacardiaceae
SKBUH/PPL/JH/1067	Gall	Anacardiaceae
SKBUH/PPL/JH/1068	Gall	Anacardiaceae
SKBUH/PPL/JH/1069	Gall	Dipterocarpaceae
SKBUH/PPL/JH/1070	Gall	Dipterocarpaceae
SKBUH/PPL/JH/1071	Gall	Dipterocarpaceae
SKBUH/PPL/JH/1072	Gall	Dipterocarpaceae
SKBUH/PPL/JH/1073	Gall	Dipterocarpaceae
SKBUH/PPL/JH/1074	Gall	Unidentified
SKBUH/PPL/JH/1075	Gall	Unidentified
SKBUH/PPL/JH/1076	Gall	Unidentified
SKBUH/PPL/JH/1082	Gall	Unidentified
SKBUH/PPL/JH/1083	Gall	Unidentified
SKBUH/PPL/JH/1084	Gall	Unidentified
SKBUH/PPL/JH/1085	Gall	Unidentified
SKBUH/PPL/JH/1086	Gall	Anacardiaceae
SKBUH/PPL/JH/1087	Gall	Anacardiaceae
SKBUH/PPL/JH/1088	Gall	Anacardiaceae
SKBUH/PPL/JH/1089	Gall	Anacardiaceae
SKBUH/PPL/JH/1090	Gall	Anacardiaceae
SKBUH/PPL/JH/1091	Gall	Anacardiaceae
SKBUH/PPL/JH/1101	Gall	Anacardiaceae
SKBUH/PPL/JH/1102	Gall	Anacardiaceae
SKBUH/PPL/JH/1103	Gall	Anacardiaceae
SKBUH/PPL/JH/1104	Gall	Anacardiaceae
SKBUH/PPL/JH/1105	Gall	Anacardiaceae
SKBUH/PPL/JH/1106	Gall	Moraceae
SKBUH/PPL/JH/1107	Gall	Moraceae
SKBUH/PPL/JH/1108	Gall	Moraceae
SKBUH/PPL/JH/1109	Gall	Moraceae
SKBUH/PPL/JH/1110	Gall	Moraceae
SKBUH/PPL/JH/1111	Gall	Moraceae
SKBUH/PPL/JH/1112	Gall	Moraceae
SKBUH/PPL/JH/1113	Gall	Moraceae
SKBUH/PPL/JH/1114	Gall	Rhamnaceae
SKBUH/PPL/JH/1115	Gall	Rhamnaceae
SKBUH/PPL/JH/1116	Gall	Rhamnaceae
SKBUH/PPL/JH/1117	Gall	Rhamnaceae
SKBUH/PPL/JH/1118	Gall	Rhamnaceae
SKBUH/PPL/JH/1119	Gall	Rhamnaceae
SKBUH/PPL/JH/1120	Gall	Combretaceae
SKBUH/PPL/JH/1121	Gall	Combretaceae
SKBUH/PPL/JH/1122	Gall	Combretaceae
SKBUH/PPL/JH/1123	Gall	Combretaceae
SKBUH/PPL/JH/1124	Gall	Combretaceae
SKBUH/PPL/JH/1125	Gall	Combretaceae
SKBUH/PPL/JH/1126	Gall	Moraceae
SKBUH/PPL/JH/1127	Gall	Moraceae
SKBUH/PPL/JH/1128	Gall	Moraceae
SKBUH/PPL/JH/1129	Gall	Moraceae
SKBUH/PPL/JH/1130	Gall	Anacardiaceae
SKBUH/PPL/JH/1131	Gall	Anacardiaceae
SKBUH/PPL/JH/1132	Gall	Anacardiaceae
SKBUH/PPL/JH/1133	Gall	Moraceae
SKBUH/PPL/JH/1134	Gall	Moraceae
SKBUH/PPL/JH/1135	Gall	Moraceae
SKBUH/PPL/JH/1136	Gall	Moraceae
SKBUH/PPL/JH/1137	Gall	Unidentified
SKBUH/PPL/JH/1138	Gall	Unidentified
SKBUH/PPL/JH/1139	Gall	Unidentified
SKBUH/PPL/JH/1140	Gall	Unidentified
SKBUH/PPL/JH/1141	Gall	Moraceae
SKBUH/PPL/JH/1142	Gall	Moraceae
SKBUH/PPL/JH/1143	Gall	Moraceae
SKBUH/PPL/JH/1144	Gall	Moraceae
SKBUH/PPL/JH/1145	Gall	Moraceae
SKBUH/PPL/JH/1146	Gall	Combretaceae
SKBUH/PPL/JH/1147	Gall	Combretaceae
SKBUH/PPL/JH/1148	Gall	Combretaceae
SKBUH/PPL/JH/1149	Gall	Combretaceae
SKBUH/PPL/JH/1150	Gall	Combretaceae
SKBUH/PPL/JH/1151	Gall	Combretaceae
SKBUH/PPL/JH/1152	Gall	Combretaceae
SKBUH/PPL/JH/1153	Gall	Combretaceae
SKBUH/PPL/JH/1154	Gall	Rhamnaceae
SKBUH/PPL/JH/1155	Gall	Rhamnaceae
SKBUH/PPL/JH/1156	Gall	Rhamnaceae
SKBUH/PPL/JH/1157	Gall	Rhamnaceae
SKBUH/PPL/JH/1158	Gall	Rhamnaceae
SKBUH/PPL/JH/1159	Gall	Rhamnaceae
SKBUH/PPL/JH/1160	Gall	Rhamnaceae
SKBUH/PPL/JH/1161	Gall	Rhamnaceae
SKBUH/PPL/JH/1162	Gall	Rhamnaceae
SKBUH/PPL/JH/1163	Gall	Rhamnaceae
SKBUH/PPL/JH/1164	Gall	Rhamnaceae
SKBUH/PPL/JH/1165	Gall	Rhamnaceae
SKBUH/PPL/JH/1166	Gall	Rhamnaceae
SKBUH/PPL/JH/1167	Gall	Rhamnaceae
SKBUH/PPL/JH/1168	Gall	Moraceae
SKBUH/PPL/JH/1169	Gall	Moraceae
SKBUH/PPL/JH/1170	Gall	Moraceae
SKBUH/PPL/JH/1171	Gall	Moraceae
SKBUH/PPL/JH/1172	Gall	Moraceae
SKBUH/PPL/JH/1173	Gall	Moraceae
SKBUH/PPL/JH/1174	Gall	Moraceae
SKBUH/PPL/JH/1175	Gall	Moraceae
SKBUH/PPL/JH/1176	Gall	Moraceae
SKBUH/PPL/JH/1177	Gall	Moraceae
SKBUH/PPL/JH/1178	Gall	Moraceae
SKBUH/PPL/JH/1179	Gall	Combretaceae
SKBUH/PPL/JH/1180	Gall	Combretaceae
SKBUH/PPL/JH/1181	Gall	Combretaceae
SKBUH/PPL/JH/1182	Gall	Combretaceae
SKBUH/PPL/JH/1183	Gall	Combretaceae
SKBUH/PPL/JH/1184	Gall	Combretaceae
SKBUH/PPL/JH/1185	Gall	Unidentified
SKBUH/PPL/JH/1186	Gall	Unidentified
SKBUH/PPL/JH/1187	Gall	Unidentified
SKBUH/PPL/JH/1188	Gall	Unidentified
SKBUH/PPL/JH/1189	Gall	Unidentified
SKBUH/PPL/JH/1190	Gall	Rhamnaceae
SKBUH/PPL/JH/1191	Gall	Rhamnaceae
SKBUH/PPL/JH/1192	Gall	Rhamnaceae
SKBUH/PPL/JH/1193	Gall	Rhamnaceae
SKBUH/PPL/JH/1194	Gall	Rhamnaceae
SKBUH/PPL/JH/1195	Gall	Rhamnaceae
SKBUH/PPL/JH/1196	Gall	Rhamnaceae
SKBUH/PPL/JH/1197	Gall	Rhamnaceae
SKBUH/PPL/JH/1198	Gall	Rhamnaceae
SKBUH/PPL/JH/1199	Margin Feeding	Rhamnaceae
SKBUH/PPL/JH/1200	Margin Feeding	Rhamnaceae
SKBUH/PPL/JH/1201	Margin Feeding	Moraceae
SKBUH/PPL/JH/1259	Margin Feeding	Rhamnaceae
SKBUH/PPL/JH/1260	Margin Feeding	Rhamnaceae
SKBUH/PPL/JH/1261	Margin Feeding	Rhamnaceae
SKBUH/PPL/JH/1262	Margin Feeding	Unidentified
SKBUH/PPL/JH/1263	Margin Feeding	Unidentified
SKBUH/PPL/JH/1264	Margin Feeding	Unidentified
SKBUH/PPL/JH/1265	Margin Feeding	Unidentified
SKBUH/PPL/JH/1266	Margin Feeding	Unidentified
SKBUH/PPL/JH/1267	Margin Feeding	Unidentified
SKBUH/PPL/JH/1268	Margin Feeding	Apocynaceae
SKBUH/PPL/JH/1269	Margin Feeding	Unidentified
SKBUH/PPL/JH/1270	Margin Feeding	Unidentified
SKBUH/PPL/JH/1271	Margin Feeding	Unidentified
SKBUH/PPL/JH/1272	Margin Feeding	Unidentified
SKBUH/PPL/JH/1273	Margin Feeding	Unidentified
SKBUH/PPL/JH/1274	Margin Feeding	Rhamnaceae
SKBUH/PPL/JH/1275	Margin Feeding	Rhamnaceae
SKBUH/PPL/JH/1276	Margin Feeding	Rhamnaceae
SKBUH/PPL/JH/1277	Margin Feeding	Rhamnaceae
SKBUH/PPL/JH/1278	Margin Feeding	Rhamnaceae
SKBUH/PPL/JH/1279	Margin Feeding	Unidentified
SKBUH/PPL/JH/1280	Margin Feeding	Unidentified
SKBUH/PPL/JH/1281	Margin Feeding	Unidentified
SKBUH/PPL/JH/1282	Gall	Unidentified
SKBUH/PPL/JH/1283	Gall	Unidentified
SKBUH/PPL/JH/1284	Gall	Combretaceae
SKBUH/PPL/JH/1285	Gall	Combretaceae
SKBUH/PPL/JH/1286	Gall	Combretaceae
SKBUH/PPL/JH/1287	Gall	Combretaceae
SKBUH/PPL/JH/1288	Gall	Combretaceae
SKBUH/PPL/JH/1289	Gall	Combretaceae
SKBUH/PPL/JH/1290	Gall	Fabaceae
SKBUH/PPL/JH/1291	Gall	Fabaceae
SKBUH/PPL/JH/1292	Gall	Fabaceae
SKBUH/PPL/JH/1344	Gall	Fabaceae
SKBUH/PPL/JH/1345	Gall	Rhamnaceae
SKBUH/PPL/JH/1346	Gall	Rhamnaceae
SKBUH/PPL/JH/1347	Gall	Rhamnaceae
SKBUH/PPL/JH/1348	Gall	Rhamnaceae
SKBUH/PPL/JH/1349	Gall	Rhamnaceae
SKBUH/PPL/JH/1350	Gall	Rhamnaceae
SKBUH/PPL/JH/1351	Gall	Rhamnaceae
SKBUH/PPL/JH/1352	Gall	Unidentified
SKBUH/PPL/JH/1353	Gall	Unidentified
SKBUH/PPL/JH/1354	Gall	Unidentified
SKBUH/PPL/JH/1355	Gall	Unidentified
SKBUH/PPL/JH/1356	Gall	Unidentified
SKBUH/PPL/JH/1357	Gall	Unidentified
SKBUH/PPL/JH/1358	Gall	Unidentified
SKBUH/PPL/JH/1359	Gall	Unidentified
SKBUH/PPL/JH/1360	Gall	Unidentified
SKBUH/PPL/JH/1361	Gall	Combretaceae
SKBUH/PPL/JH/1362	Gall	Combretaceae
SKBUH/PPL/JH/1363	Gall	Combretaceae
SKBUH/PPL/JH/1364	Gall	Combretaceae
SKBUH/PPL/JH/1365	Gall	Combretaceae
SKBUH/PPL/JH/1373	Gall	Combretaceae
SKBUH/PPL/JH/1374	Gall	Combretaceae
SKBUH/PPL/JH/1375	Gall	Combretaceae
SKBUH/PPL/JH/1376	Gall	Combretaceae
SKBUH/PPL/JH/1377	Gall	Combretaceae
SKBUH/PPL/JH/1378	Gall	Rhamnaceae
SKBUH/PPL/JH/1379	Gall	Rhamnaceae
SKBUH/PPL/JH/1380	Gall	Rhamnaceae
SKBUH/PPL/JH/1381	Gall	Rhamnaceae
SKBUH/PPL/JH/1382	Gall	Rhamnaceae
SKBUH/PPL/JH/1383	Gall	Rhamnaceae
SKBUH/PPL/JH/1384	Gall	Rhamnaceae
SKBUH/PPL/JH/1385	Gall	Unidentified
SKBUH/PPL/JH/1386	Gall	Unidentified
SKBUH/PPL/JH/1387	Gall	Unidentified
SKBUH/PPL/JH/1388	Margin Feeding	Rubiaceae
SKBUH/PPL/JH/1389	Margin Feeding	Rubiaceae
SKBUH/PPL/JH/1390	Margin Feeding	Rubiaceae
SKBUH/PPL/JH/1391	Margin Feeding	Rubiaceae
SKBUH/PPL/JH/1392	Margin Feeding	Rubiaceae
SKBUH/PPL/JH/1393	Margin Feeding	Rhamnaceae
SKBUH/PPL/JH/1394	Margin Feeding	Rhamnaceae
SKBUH/PPL/JH/1395	Margin Feeding	Rhamnaceae
SKBUH/PPL/JH/1396	Margin Feeding	Rhamnaceae
SKBUH/PPL/JH/1397	Margin Feeding	Rhamnaceae
SKBUH/PPL/JH/1398	Margin Feeding	Rhamnaceae
SKBUH/PPL/JH/1399	Margin Feeding	Rhamnaceae
SKBUH/PPL/JH/1400	Margin Feeding	Rhamnaceae
SKBUH/PPL/JH/1401	Margin Feeding	Rhamnaceae
SKBUH/PPL/JH/1402	Margin Feeding	Rhamnaceae
SKBUH/PPL/JH/1403	Margin Feeding	Rhamnaceae
SKBUH/PPL/JH/1404	Margin Feeding	Unidentified
SKBUH/PPL/JH/1405	Margin Feeding	Unidentified
SKBUH/PPL/JH/1406	Margin Feeding	Unidentified
SKBUH/PPL/JH/1407	Margin Feeding	Unidentified
SKBUH/PPL/JH/1408	Margin Feeding	Unidentified
SKBUH/PPL/JH/1409	Margin Feeding	Unidentified
SKBUH/PPL/JH/1410	Margin Feeding	Unidentified
SKBUH/PPL/JH/1411	Margin Feeding	Unidentified
SKBUH/PPL/JH/1412	Margin Feeding	Unidentified
SKBUH/PPL/JH/1413	Margin Feeding	Rubiaceae
SKBUH/PPL/JH/1414	Margin Feeding	Rubiaceae
SKBUH/PPL/JH/1415	Margin Feeding	Rubiaceae
SKBUH/PPL/JH/1416	Margin Feeding	Rubiaceae
SKBUH/PPL/JH/1417	Margin Feeding	Unidentified
SKBUH/PPL/JH/1418	Margin Feeding	Unidentified
SKBUH/PPL/JH/1419	Margin Feeding	Unidentified
SKBUH/PPL/JH/1420	Gall	Moraceae
SKBUH/PPL/JH/1421	Gall	Moraceae
SKBUH/PPL/JH/1422	Gall	Moraceae
SKBUH/PPL/JH/1423	Gall	Moraceae
SKBUH/PPL/JH/1424	Gall	Moraceae
SKBUH/PPL/JH/1425	Gall	Moraceae
SKBUH/PPL/JH/1426	Gall	Rhamnaceae
SKBUH/PPL/JH/1427	Gall	Rhamnaceae
SKBUH/PPL/JH/1428	Gall	Rhamnaceae
SKBUH/PPL/JH/1429	Gall	Rhamnaceae
SKBUH/PPL/JH/1430	Gall	Rhamnaceae
SKBUH/PPL/JH/1431	Gall	Moraceae
SKBUH/PPL/JH/1432	Gall	Moraceae
SKBUH/PPL/JH/1433	Gall	Moraceae
SKBUH/PPL/JH/1434	Gall	Moraceae
SKBUH/PPL/JH/1435	Hole feeding	Dipterocarpaceae
SKBUH/PPL/JH/1436	Hole feeding	Dipterocarpaceae
SKBUH/PPL/JH/1437	Hole feeding	Dipterocarpaceae
SKBUH/PPL/JH/1438	Hole feeding	Dipterocarpaceae
SKBUH/PPL/JH/1439	Hole feeding	Anacardiaceae
SKBUH/PPL/JH/1440	Hole feeding	Anacardiaceae
SKBUH/PPL/JH/1441	Hole feeding	Anacardiaceae
SKBUH/PPL/JH/1442	Hole feeding	Anacardiaceae
SKBUH/PPL/JH/1443	Hole feeding	Anacardiaceae
SKBUH/PPL/JH/1444	Margin Feeding	Rubiaceae
SKBUH/PPL/JH/1445	Margin Feeding	Rubiaceae
SKBUH/PPL/JH/1446	Margin Feeding	Rubiaceae
SKBUH/PPL/JH/1447	Margin Feeding	Rubiaceae
SKBUH/PPL/JH/1448	Margin Feeding	Rhamnaceae
SKBUH/PPL/JH/1449	Margin Feeding	Rhamnaceae
SKBUH/PPL/JH/1450	Margin Feeding	Rhamnaceae
SKBUH/PPL/JH/1451	Margin Feeding	Rhamnaceae
SKBUH/PPL/JH/1452	Margin Feeding	Rhamnaceae
SKBUH/PPL/JH/1453	Margin Feeding	Rhamnaceae
SKBUH/PPL/JH/1454	Margin Feeding	Rhamnaceae
SKBUH/PPL/JH/1455	Margin Feeding	Rhamnaceae
SKBUH/PPL/JH/1456	Margin Feeding	Rhamnaceae
SKBUH/PPL/JH/1457	Margin Feeding	Rhamnaceae
SKBUH/PPL/JH/1458	Margin Feeding	Unidentified
SKBUH/PPL/JH/1459	Margin Feeding	Unidentified
SKBUH/PPL/JH/1460	Margin Feeding	Unidentified
SKBUH/PPL/JH/1461	Margin Feeding	Unidentified
SKBUH/PPL/JH/1462	Margin Feeding	Unidentified
SKBUH/PPL/JH/1463	Margin Feeding	Unidentified
SKBUH/PPL/JH/1464	Margin Feeding	Unidentified
SKBUH/PPL/JH/1465	Margin Feeding	Unidentified
SKBUH/PPL/JH/1466	Margin Feeding	Unidentified
SKBUH/PPL/JH/1467	Margin Feeding	Unidentified
SKBUH/PPL/JH/1468	Margin Feeding	Unidentified
SKBUH/PPL/JH/1469	Margin Feeding	Unidentified
SKBUH/PPL/JH/1470	Margin Feeding	Rubiaceae
SKBUH/PPL/JH/1471	Margin Feeding	Rubiaceae
SKBUH/PPL/JH/1472	Margin Feeding	Unidentified
SKBUH/PPL/JH/1473	Margin Feeding	Unidentified
SKBUH/PPL/JH/1474	Margin Feeding	Unidentified
SKBUH/PPL/JH/1475	Margin Feeding	Unidentified
SKBUH/PPL/JH/1476	Margin Feeding	Unidentified
SKBUH/PPL/JH/1477	Margin Feeding	Rubiaceae
SKBUH/PPL/JH/1478	Margin Feeding	Rubiaceae
SKBUH/PPL/JH/1479	Margin Feeding	Rubiaceae
SKBUH/PPL/JH/1480	Margin Feeding	Rubiaceae
SKBUH/PPL/JH/1481	Margin Feeding	Rubiaceae
SKBUH/PPL/JH/1482	Margin Feeding	Unidentified
SKBUH/PPL/JH/1483	Margin Feeding	Unidentified
SKBUH/PPL/JH/1484	Margin Feeding	Unidentified
SKBUH/PPL/JH/1485	Margin Feeding	Unidentified
SKBUH/PPL/JH/1486	Margin Feeding	Dipterocarpaceae
SKBUH/PPL/JH/1487	Margin Feeding	Rhamnaceae
SKBUH/PPL/JH/1488	Margin Feeding	Rhamnaceae
SKBUH/PPL/JH/1489	Margin Feeding	Rubiaceae
SKBUH/PPL/JH/1490	Hole feeding	Unidentified
SKBUH/PPL/JH/1491	Hole feeding	Unidentified
SKBUH/PPL/JH/1492	Hole feeding	Unidentified
SKBUH/PPL/JH/1493	Hole feeding	Unidentified
SKBUH/PPL/JH/1494	Hole feeding	Unidentified
SKBUH/PPL/JH/1495	Hole feeding	Fabaceae
SKBUH/PPL/JH/1496	Hole feeding	Fabaceae
SKBUH/PPL/JH/1497	Hole feeding	Fabaceae
SKBUH/PPL/JH/1498	Hole feeding	Anacardiaceae
SKBUH/PPL/JH/1499	Hole feeding	Anacardiaceae
SKBUH/PPL/JH/1500	Hole feeding	Anacardiaceae

## Sheet: (2) specimens per family
Specimen Numbers	Family
SKBUH/PPL/JH/167	Anacardiaceae
SKBUH/PPL/JH/213	Anacardiaceae
SKBUH/PPL/JH/226	Anacardiaceae
SKBUH/PPL/JH/256	Anacardiaceae
SKBUH/PPL/JH/258	Anacardiaceae
SKBUH/PPL/JH/263	Anacardiaceae
SKBUH/PPL/JH/312	Anacardiaceae
SKBUH/PPL/JH/339	Anacardiaceae
SKBUH/PPL/JH/340	Anacardiaceae
SKBUH/PPL/JH/341	Anacardiaceae
SKBUH/PPL/JH/342	Anacardiaceae
SKBUH/PPL/JH/343	Anacardiaceae
SKBUH/PPL/JH/344	Anacardiaceae
SKBUH/PPL/JH/345	Anacardiaceae
SKBUH/PPL/JH/346	Anacardiaceae
SKBUH/PPL/JH/347	Anacardiaceae
SKBUH/PPL/JH/351	Anacardiaceae
SKBUH/PPL/JH/352	Anacardiaceae
SKBUH/PPL/JH/353	Anacardiaceae
SKBUH/PPL/JH/354	Anacardiaceae
SKBUH/PPL/JH/355	Anacardiaceae
SKBUH/PPL/JH/356	Anacardiaceae
SKBUH/PPL/JH/357	Anacardiaceae
SKBUH/PPL/JH/383	Anacardiaceae
SKBUH/PPL/JH/394	Anacardiaceae
SKBUH/PPL/JH/395	Anacardiaceae
SKBUH/PPL/JH/396	Anacardiaceae
SKBUH/PPL/JH/433	Anacardiaceae
SKBUH/PPL/JH/434	Anacardiaceae
SKBUH/PPL/JH/443	Anacardiaceae
SKBUH/PPL/JH/444	Anacardiaceae
SKBUH/PPL/JH/445	Anacardiaceae
SKBUH/PPL/JH/481	Anacardiaceae
SKBUH/PPL/JH/489	Anacardiaceae
SKBUH/PPL/JH/494	Anacardiaceae
SKBUH/PPL/JH/618	Anacardiaceae
SKBUH/PPL/JH/619	Anacardiaceae
SKBUH/PPL/JH/620	Anacardiaceae
SKBUH/PPL/JH/621	Anacardiaceae
SKBUH/PPL/JH/622	Anacardiaceae
SKBUH/PPL/JH/623	Anacardiaceae
SKBUH/PPL/JH/624	Anacardiaceae
SKBUH/PPL/JH/625	Anacardiaceae
SKBUH/PPL/JH/626	Anacardiaceae
SKBUH/PPL/JH/627	Anacardiaceae
SKBUH/PPL/JH/628	Anacardiaceae
SKBUH/PPL/JH/675	Anacardiaceae
SKBUH/PPL/JH/678	Anacardiaceae
SKBUH/PPL/JH/679	Anacardiaceae
SKBUH/PPL/JH/688	Anacardiaceae
SKBUH/PPL/JH/689	Anacardiaceae
SKBUH/PPL/JH/690	Anacardiaceae
SKBUH/PPL/JH/691	Anacardiaceae
SKBUH/PPL/JH/720	Anacardiaceae
SKBUH/PPL/JH/721	Anacardiaceae
SKBUH/PPL/JH/722	Anacardiaceae
SKBUH/PPL/JH/723	Anacardiaceae
SKBUH/PPL/JH/724	Anacardiaceae
SKBUH/PPL/JH/725	Anacardiaceae
SKBUH/PPL/JH/726	Anacardiaceae
SKBUH/PPL/JH/727	Anacardiaceae
SKBUH/PPL/JH/728	Anacardiaceae
SKBUH/PPL/JH/729	Anacardiaceae
SKBUH/PPL/JH/742	Anacardiaceae
SKBUH/PPL/JH/743	Anacardiaceae
SKBUH/PPL/JH/744	Anacardiaceae
SKBUH/PPL/JH/745	Anacardiaceae
SKBUH/PPL/JH/746	Anacardiaceae
SKBUH/PPL/JH/747	Anacardiaceae
SKBUH/PPL/JH/748	Anacardiaceae
SKBUH/PPL/JH/757	Anacardiaceae
SKBUH/PPL/JH/758	Anacardiaceae
SKBUH/PPL/JH/759	Anacardiaceae
SKBUH/PPL/JH/760	Anacardiaceae
SKBUH/PPL/JH/882	Anacardiaceae
SKBUH/PPL/JH/883	Anacardiaceae
SKBUH/PPL/JH/901	Anacardiaceae
SKBUH/PPL/JH/902	Anacardiaceae
SKBUH/PPL/JH/903	Anacardiaceae
SKBUH/PPL/JH/904	Anacardiaceae
SKBUH/PPL/JH/905	Anacardiaceae
SKBUH/PPL/JH/1007	Anacardiaceae
SKBUH/PPL/JH/1008	Anacardiaceae
SKBUH/PPL/JH/1009	Anacardiaceae
SKBUH/PPL/JH/1010	Anacardiaceae
SKBUH/PPL/JH/1011	Anacardiaceae
SKBUH/PPL/JH/1012	Anacardiaceae
SKBUH/PPL/JH/1042	Anacardiaceae
SKBUH/PPL/JH/1043	Anacardiaceae
SKBUH/PPL/JH/1044	Anacardiaceae
SKBUH/PPL/JH/1045	Anacardiaceae
SKBUH/PPL/JH/1067	Anacardiaceae
SKBUH/PPL/JH/1068	Anacardiaceae
SKBUH/PPL/JH/1086	Anacardiaceae
SKBUH/PPL/JH/1087	Anacardiaceae
SKBUH/PPL/JH/1088	Anacardiaceae
SKBUH/PPL/JH/1089	Anacardiaceae
SKBUH/PPL/JH/1090	Anacardiaceae
SKBUH/PPL/JH/1091	Anacardiaceae
SKBUH/PPL/JH/1101	Anacardiaceae
SKBUH/PPL/JH/1102	Anacardiaceae
SKBUH/PPL/JH/1103	Anacardiaceae
SKBUH/PPL/JH/1104	Anacardiaceae
SKBUH/PPL/JH/1105	Anacardiaceae
SKBUH/PPL/JH/1130	Anacardiaceae
SKBUH/PPL/JH/1131	Anacardiaceae
SKBUH/PPL/JH/1132	Anacardiaceae
SKBUH/PPL/JH/1439	Anacardiaceae
SKBUH/PPL/JH/1440	Anacardiaceae
SKBUH/PPL/JH/1441	Anacardiaceae
SKBUH/PPL/JH/1442	Anacardiaceae
SKBUH/PPL/JH/1443	Anacardiaceae
SKBUH/PPL/JH/1498	Anacardiaceae
SKBUH/PPL/JH/1499	Anacardiaceae
SKBUH/PPL/JH/1500	Anacardiaceae
SKBUH/PPL/JH/182	Apocynaceae
SKBUH/PPL/JH/236	Apocynaceae
SKBUH/PPL/JH/244	Apocynaceae
SKBUH/PPL/JH/245	Apocynaceae
SKBUH/PPL/JH/306	Apocynaceae
SKBUH/PPL/JH/364	Apocynaceae
SKBUH/PPL/JH/365	Apocynaceae
SKBUH/PPL/JH/412	Apocynaceae
SKBUH/PPL/JH/413	Apocynaceae
SKBUH/PPL/JH/423	Apocynaceae
SKBUH/PPL/JH/424	Apocynaceae
SKBUH/PPL/JH/425	Apocynaceae
SKBUH/PPL/JH/426	Apocynaceae
SKBUH/PPL/JH/427	Apocynaceae
SKBUH/PPL/JH/428	Apocynaceae
SKBUH/PPL/JH/429	Apocynaceae
SKBUH/PPL/JH/448	Apocynaceae
SKBUH/PPL/JH/449	Apocynaceae
SKBUH/PPL/JH/450	Apocynaceae
SKBUH/PPL/JH/451	Apocynaceae
SKBUH/PPL/JH/452	Apocynaceae
SKBUH/PPL/JH/453	Apocynaceae
SKBUH/PPL/JH/454	Apocynaceae
SKBUH/PPL/JH/455	Apocynaceae
SKBUH/PPL/JH/456	Apocynaceae
SKBUH/PPL/JH/564	Apocynaceae
SKBUH/PPL/JH/566	Apocynaceae
SKBUH/PPL/JH/639	Apocynaceae
SKBUH/PPL/JH/640	Apocynaceae
SKBUH/PPL/JH/641	Apocynaceae
SKBUH/PPL/JH/642	Apocynaceae
SKBUH/PPL/JH/643	Apocynaceae
SKBUH/PPL/JH/644	Apocynaceae
SKBUH/PPL/JH/1268	Apocynaceae
SKBUH/PPL/JH/166	Combretaceae
SKBUH/PPL/JH/211	Combretaceae
SKBUH/PPL/JH/291	Combretaceae
SKBUH/PPL/JH/292	Combretaceae
SKBUH/PPL/JH/293	Combretaceae
SKBUH/PPL/JH/301	Combretaceae
SKBUH/PPL/JH/302	Combretaceae
SKBUH/PPL/JH/303	Combretaceae
SKBUH/PPL/JH/311	Combretaceae
SKBUH/PPL/JH/463	Combretaceae
SKBUH/PPL/JH/464	Combretaceae
SKBUH/PPL/JH/465	Combretaceae
SKBUH/PPL/JH/488	Combretaceae
SKBUH/PPL/JH/491	Combretaceae
SKBUH/PPL/JH/493	Combretaceae
SKBUH/PPL/JH/500	Combretaceae
SKBUH/PPL/JH/501	Combretaceae
SKBUH/PPL/JH/502	Combretaceae
SKBUH/PPL/JH/550	Combretaceae
SKBUH/PPL/JH/551	Combretaceae
SKBUH/PPL/JH/552	Combretaceae
SKBUH/PPL/JH/553	Combretaceae
SKBUH/PPL/JH/559	Combretaceae
SKBUH/PPL/JH/561	Combretaceae
SKBUH/PPL/JH/562	Combretaceae
SKBUH/PPL/JH/565	Combretaceae
SKBUH/PPL/JH/576	Combretaceae
SKBUH/PPL/JH/583	Combretaceae
SKBUH/PPL/JH/588	Combretaceae
SKBUH/PPL/JH/597	Combretaceae
SKBUH/PPL/JH/752	Combretaceae
SKBUH/PPL/JH/753	Combretaceae
SKBUH/PPL/JH/754	Combretaceae
SKBUH/PPL/JH/755	Combretaceae
SKBUH/PPL/JH/1013	Combretaceae
SKBUH/PPL/JH/1014	Combretaceae
SKBUH/PPL/JH/1015	Combretaceae
SKBUH/PPL/JH/1016	Combretaceae
SKBUH/PPL/JH/1036	Combretaceae
SKBUH/PPL/JH/1037	Combretaceae
SKBUH/PPL/JH/1038	Combretaceae
SKBUH/PPL/JH/1039	Combretaceae
SKBUH/PPL/JH/1040	Combretaceae
SKBUH/PPL/JH/1041	Combretaceae
SKBUH/PPL/JH/1120	Combretaceae
SKBUH/PPL/JH/1121	Combretaceae
SKBUH/PPL/JH/1122	Combretaceae
SKBUH/PPL/JH/1123	Combretaceae
SKBUH/PPL/JH/1124	Combretaceae
SKBUH/PPL/JH/1125	Combretaceae
SKBUH/PPL/JH/1146	Combretaceae
SKBUH/PPL/JH/1147	Combretaceae
SKBUH/PPL/JH/1148	Combretaceae
SKBUH/PPL/JH/1149	Combretaceae
SKBUH/PPL/JH/1150	Combretaceae
SKBUH/PPL/JH/1151	Combretaceae
SKBUH/PPL/JH/1152	Combretaceae
SKBUH/PPL/JH/1153	Combretaceae
SKBUH/PPL/JH/1179	Combretaceae
SKBUH/PPL/JH/1180	Combretaceae
SKBUH/PPL/JH/1181	Combretaceae
SKBUH/PPL/JH/1182	Combretaceae
SKBUH/PPL/JH/1183	Combretaceae
SKBUH/PPL/JH/1184	Combretaceae
SKBUH/PPL/JH/1284	Combretaceae
SKBUH/PPL/JH/1285	Combretaceae
SKBUH/PPL/JH/1286	Combretaceae
SKBUH/PPL/JH/1287	Combretaceae
SKBUH/PPL/JH/1288	Combretaceae
SKBUH/PPL/JH/1289	Combretaceae
SKBUH/PPL/JH/1361	Combretaceae
SKBUH/PPL/JH/1362	Combretaceae
SKBUH/PPL/JH/1363	Combretaceae
SKBUH/PPL/JH/1364	Combretaceae
SKBUH/PPL/JH/1365	Combretaceae
SKBUH/PPL/JH/1373	Combretaceae
SKBUH/PPL/JH/1374	Combretaceae
SKBUH/PPL/JH/1375	Combretaceae
SKBUH/PPL/JH/1376	Combretaceae
SKBUH/PPL/JH/1377	Combretaceae
SKBUH/PPL/JH/324	Convolvulaceae
SKBUH/PPL/JH/325	Convolvulaceae
SKBUH/PPL/JH/332	Convolvulaceae
SKBUH/PPL/JH/91	Dipterocarpaceae
SKBUH/PPL/JH/97	Dipterocarpaceae
SKBUH/PPL/JH/187	Dipterocarpaceae
SKBUH/PPL/JH/188	Dipterocarpaceae
SKBUH/PPL/JH/212	Dipterocarpaceae
SKBUH/PPL/JH/237	Dipterocarpaceae
SKBUH/PPL/JH/238	Dipterocarpaceae
SKBUH/PPL/JH/239	Dipterocarpaceae
SKBUH/PPL/JH/257	Dipterocarpaceae
SKBUH/PPL/JH/259	Dipterocarpaceae
SKBUH/PPL/JH/260	Dipterocarpaceae
SKBUH/PPL/JH/261	Dipterocarpaceae
SKBUH/PPL/JH/262	Dipterocarpaceae
SKBUH/PPL/JH/264	Dipterocarpaceae
SKBUH/PPL/JH/265	Dipterocarpaceae
SKBUH/PPL/JH/266	Dipterocarpaceae
SKBUH/PPL/JH/267	Dipterocarpaceae
SKBUH/PPL/JH/268	Dipterocarpaceae
SKBUH/PPL/JH/269	Dipterocarpaceae
SKBUH/PPL/JH/294	Dipterocarpaceae
SKBUH/PPL/JH/295	Dipterocarpaceae
SKBUH/PPL/JH/385	Dipterocarpaceae
SKBUH/PPL/JH/386	Dipterocarpaceae
SKBUH/PPL/JH/387	Dipterocarpaceae
SKBUH/PPL/JH/388	Dipterocarpaceae
SKBUH/PPL/JH/438	Dipterocarpaceae
SKBUH/PPL/JH/439	Dipterocarpaceae
SKBUH/PPL/JH/441	Dipterocarpaceae
SKBUH/PPL/JH/477	Dipterocarpaceae
SKBUH/PPL/JH/478	Dipterocarpaceae
SKBUH/PPL/JH/485	Dipterocarpaceae
SKBUH/PPL/JH/486	Dipterocarpaceae
SKBUH/PPL/JH/487	Dipterocarpaceae
SKBUH/PPL/JH/490	Dipterocarpaceae
SKBUH/PPL/JH/492	Dipterocarpaceae
SKBUH/PPL/JH/584	Dipterocarpaceae
SKBUH/PPL/JH/585	Dipterocarpaceae
SKBUH/PPL/JH/586	Dipterocarpaceae
SKBUH/PPL/JH/587	Dipterocarpaceae
SKBUH/PPL/JH/603	Dipterocarpaceae
SKBUH/PPL/JH/604	Dipterocarpaceae
SKBUH/PPL/JH/610	Dipterocarpaceae
SKBUH/PPL/JH/611	Dipterocarpaceae
SKBUH/PPL/JH/612	Dipterocarpaceae
SKBUH/PPL/JH/613	Dipterocarpaceae
SKBUH/PPL/JH/680	Dipterocarpaceae
SKBUH/PPL/JH/681	Dipterocarpaceae
SKBUH/PPL/JH/682	Dipterocarpaceae
SKBUH/PPL/JH/779	Dipterocarpaceae
SKBUH/PPL/JH/780	Dipterocarpaceae
SKBUH/PPL/JH/781	Dipterocarpaceae
SKBUH/PPL/JH/906	Dipterocarpaceae
SKBUH/PPL/JH/907	Dipterocarpaceae
SKBUH/PPL/JH/908	Dipterocarpaceae
SKBUH/PPL/JH/909	Dipterocarpaceae
SKBUH/PPL/JH/910	Dipterocarpaceae
SKBUH/PPL/JH/911	Dipterocarpaceae
SKBUH/PPL/JH/912	Dipterocarpaceae
SKBUH/PPL/JH/913	Dipterocarpaceae
SKBUH/PPL/JH/914	Dipterocarpaceae
SKBUH/PPL/JH/916	Dipterocarpaceae
SKBUH/PPL/JH/919	Dipterocarpaceae
SKBUH/PPL/JH/920	Dipterocarpaceae
SKBUH/PPL/JH/924	Dipterocarpaceae
SKBUH/PPL/JH/925	Dipterocarpaceae
SKBUH/PPL/JH/926	Dipterocarpaceae
SKBUH/PPL/JH/927	Dipterocarpaceae
SKBUH/PPL/JH/928	Dipterocarpaceae
SKBUH/PPL/JH/929	Dipterocarpaceae
SKBUH/PPL/JH/933	Dipterocarpaceae
SKBUH/PPL/JH/936	Dipterocarpaceae
SKBUH/PPL/JH/946	Dipterocarpaceae
SKBUH/PPL/JH/992	Dipterocarpaceae
SKBUH/PPL/JH/993	Dipterocarpaceae
SKBUH/PPL/JH/994	Dipterocarpaceae
SKBUH/PPL/JH/995	Dipterocarpaceae
SKBUH/PPL/JH/996	Dipterocarpaceae
SKBUH/PPL/JH/997	Dipterocarpaceae
SKBUH/PPL/JH/998	Dipterocarpaceae
SKBUH/PPL/JH/999	Dipterocarpaceae
SKBUH/PPL/JH/1000	Dipterocarpaceae
SKBUH/PPL/JH/1069	Dipterocarpaceae
SKBUH/PPL/JH/1070	Dipterocarpaceae
SKBUH/PPL/JH/1071	Dipterocarpaceae
SKBUH/PPL/JH/1072	Dipterocarpaceae
SKBUH/PPL/JH/1073	Dipterocarpaceae
SKBUH/PPL/JH/1435	Dipterocarpaceae
SKBUH/PPL/JH/1436	Dipterocarpaceae
SKBUH/PPL/JH/1437	Dipterocarpaceae
SKBUH/PPL/JH/1438	Dipterocarpaceae
SKBUH/PPL/JH/1486	Dipterocarpaceae
SKBUH/PPL/JH/782	Fabaceae
SKBUH/PPL/JH/783	Fabaceae
SKBUH/PPL/JH/66A; SKBUH/PPL/JH/66B	Fabaceae
SKBUH/PPL/JH/82	Fabaceae
SKBUH/PPL/JH/82	Fabaceae
SKBUH/PPL/JH/83A	Fabaceae
SKBUH/PPL/JH/92	Fabaceae
SKBUH/PPL/JH/93	Fabaceae
SKBUH/PPL/JH/94	Fabaceae
SKBUH/PPL/JH/95	Fabaceae
SKBUH/PPL/JH/96	Fabaceae
SKBUH/PPL/JH/98	Fabaceae
SKBUH/PPL/JH/99	Fabaceae
SKBUH/PPL/JH/116	Fabaceae
SKBUH/PPL/JH/117	Fabaceae
SKBUH/PPL/JH/118	Fabaceae
SKBUH/PPL/JH/119	Fabaceae
SKBUH/PPL/JH/120	Fabaceae
SKBUH/PPL/JH/121	Fabaceae
SKBUH/PPL/JH/122	Fabaceae
SKBUH/PPL/JH/123	Fabaceae
SKBUH/PPL/JH/124	Fabaceae
SKBUH/PPL/JH/129	Fabaceae
SKBUH/PPL/JH/130	Fabaceae
SKBUH/PPL/JH/131	Fabaceae
SKBUH/PPL/JH/132	Fabaceae
SKBUH/PPL/JH/133	Fabaceae
SKBUH/PPL/JH/134	Fabaceae
SKBUH/PPL/JH/135	Fabaceae
SKBUH/PPL/JH/141	Fabaceae
SKBUH/PPL/JH/142	Fabaceae
SKBUH/PPL/JH/143	Fabaceae
SKBUH/PPL/JH/144	Fabaceae
SKBUH/PPL/JH/145	Fabaceae
SKBUH/PPL/JH/146	Fabaceae
SKBUH/PPL/JH/147	Fabaceae
SKBUH/PPL/JH/159	Fabaceae
SKBUH/PPL/JH/160	Fabaceae
SKBUH/PPL/JH/161	Fabaceae
SKBUH/PPL/JH/162	Fabaceae
SKBUH/PPL/JH/163	Fabaceae
SKBUH/PPL/JH/164	Fabaceae
SKBUH/PPL/JH/171	Fabaceae
SKBUH/PPL/JH/172	Fabaceae
SKBUH/PPL/JH/173	Fabaceae
SKBUH/PPL/JH/174	Fabaceae
SKBUH/PPL/JH/175	Fabaceae
SKBUH/PPL/JH/176	Fabaceae
SKBUH/PPL/JH/177	Fabaceae
SKBUH/PPL/JH/178	Fabaceae
SKBUH/PPL/JH/179	Fabaceae
SKBUH/PPL/JH/191	Fabaceae
SKBUH/PPL/JH/192	Fabaceae
SKBUH/PPL/JH/193	Fabaceae
SKBUH/PPL/JH/194	Fabaceae
SKBUH/PPL/JH/195	Fabaceae
SKBUH/PPL/JH/196	Fabaceae
SKBUH/PPL/JH/197	Fabaceae
SKBUH/PPL/JH/215	Fabaceae
SKBUH/PPL/JH/216	Fabaceae
SKBUH/PPL/JH/217	Fabaceae
SKBUH/PPL/JH/227	Fabaceae
SKBUH/PPL/JH/228	Fabaceae
SKBUH/PPL/JH/285	Fabaceae
SKBUH/PPL/JH/286	Fabaceae
SKBUH/PPL/JH/287	Fabaceae
SKBUH/PPL/JH/288	Fabaceae
SKBUH/PPL/JH/289	Fabaceae
SKBUH/PPL/JH/290	Fabaceae
SKBUH/PPL/JH/307	Fabaceae
SKBUH/PPL/JH/308	Fabaceae
SKBUH/PPL/JH/309	Fabaceae
SKBUH/PPL/JH/310	Fabaceae
SKBUH/PPL/JH/321	Fabaceae
SKBUH/PPL/JH/327	Fabaceae
SKBUH/PPL/JH/328	Fabaceae
SKBUH/PPL/JH/329	Fabaceae
SKBUH/PPL/JH/330	Fabaceae
SKBUH/PPL/JH/333	Fabaceae
SKBUH/PPL/JH/334	Fabaceae
SKBUH/PPL/JH/335	Fabaceae
SKBUH/PPL/JH/336	Fabaceae
SKBUH/PPL/JH/358	Fabaceae
SKBUH/PPL/JH/359	Fabaceae
SKBUH/PPL/JH/360	Fabaceae
SKBUH/PPL/JH/361	Fabaceae
SKBUH/PPL/JH/362	Fabaceae
SKBUH/PPL/JH/367	Fabaceae
SKBUH/PPL/JH/368	Fabaceae
SKBUH/PPL/JH/369	Fabaceae
SKBUH/PPL/JH/370	Fabaceae
SKBUH/PPL/JH/371	Fabaceae
SKBUH/PPL/JH/372	Fabaceae
SKBUH/PPL/JH/373	Fabaceae
SKBUH/PPL/JH/378	Fabaceae
SKBUH/PPL/JH/379	Fabaceae
SKBUH/PPL/JH/380	Fabaceae
SKBUH/PPL/JH/381	Fabaceae
SKBUH/PPL/JH/382	Fabaceae
SKBUH/PPL/JH/389	Fabaceae
SKBUH/PPL/JH/390	Fabaceae
SKBUH/PPL/JH/391	Fabaceae
SKBUH/PPL/JH/401	Fabaceae
SKBUH/PPL/JH/402	Fabaceae
SKBUH/PPL/JH/406	Fabaceae
SKBUH/PPL/JH/407	Fabaceae
SKBUH/PPL/JH/408	Fabaceae
SKBUH/PPL/JH/414	Fabaceae
SKBUH/PPL/JH/415	Fabaceae
SKBUH/PPL/JH/416	Fabaceae
SKBUH/PPL/JH/417	Fabaceae
SKBUH/PPL/JH/418	Fabaceae
SKBUH/PPL/JH/419	Fabaceae
SKBUH/PPL/JH/420	Fabaceae
SKBUH/PPL/JH/421	Fabaceae
SKBUH/PPL/JH/422	Fabaceae
SKBUH/PPL/JH/509	Fabaceae
SKBUH/PPL/JH/510	Fabaceae
SKBUH/PPL/JH/511	Fabaceae
SKBUH/PPL/JH/512	Fabaceae
SKBUH/PPL/JH/516	Fabaceae
SKBUH/PPL/JH/517	Fabaceae
SKBUH/PPL/JH/520	Fabaceae
SKBUH/PPL/JH/521	Fabaceae
SKBUH/PPL/JH/522	Fabaceae
SKBUH/PPL/JH/523	Fabaceae
SKBUH/PPL/JH/524	Fabaceae
SKBUH/PPL/JH/528	Fabaceae
SKBUH/PPL/JH/529	Fabaceae
SKBUH/PPL/JH/531	Fabaceae
SKBUH/PPL/JH/534	Fabaceae
SKBUH/PPL/JH/536	Fabaceae
SKBUH/PPL/JH/538	Fabaceae
SKBUH/PPL/JH/539	Fabaceae
SKBUH/PPL/JH/577	Fabaceae
SKBUH/PPL/JH/578	Fabaceae
SKBUH/PPL/JH/579	Fabaceae
SKBUH/PPL/JH/580	Fabaceae
SKBUH/PPL/JH/581	Fabaceae
SKBUH/PPL/JH/582	Fabaceae
SKBUH/PPL/JH/589	Fabaceae
SKBUH/PPL/JH/595	Fabaceae
SKBUH/PPL/JH/596	Fabaceae
SKBUH/PPL/JH/598	Fabaceae
SKBUH/PPL/JH/599	Fabaceae
SKBUH/PPL/JH/600	Fabaceae
SKBUH/PPL/JH/601	Fabaceae
SKBUH/PPL/JH/602	Fabaceae
SKBUH/PPL/JH/676	Fabaceae
SKBUH/PPL/JH/677	Fabaceae
SKBUH/PPL/JH/683	Fabaceae
SKBUH/PPL/JH/684	Fabaceae
SKBUH/PPL/JH/685	Fabaceae
SKBUH/PPL/JH/686	Fabaceae
SKBUH/PPL/JH/687	Fabaceae
SKBUH/PPL/JH/915	Fabaceae
SKBUH/PPL/JH/917	Fabaceae
SKBUH/PPL/JH/918	Fabaceae
SKBUH/PPL/JH/921	Fabaceae
SKBUH/PPL/JH/922	Fabaceae
SKBUH/PPL/JH/923	Fabaceae
SKBUH/PPL/JH/930	Fabaceae
SKBUH/PPL/JH/931	Fabaceae
SKBUH/PPL/JH/932	Fabaceae
SKBUH/PPL/JH/934	Fabaceae
SKBUH/PPL/JH/935	Fabaceae
SKBUH/PPL/JH/937	Fabaceae
SKBUH/PPL/JH/938	Fabaceae
SKBUH/PPL/JH/939	Fabaceae
SKBUH/PPL/JH/940	Fabaceae
SKBUH/PPL/JH/941	Fabaceae
SKBUH/PPL/JH/942	Fabaceae
SKBUH/PPL/JH/943	Fabaceae
SKBUH/PPL/JH/944	Fabaceae
SKBUH/PPL/JH/945	Fabaceae
SKBUH/PPL/JH/947	Fabaceae
SKBUH/PPL/JH/948	Fabaceae
SKBUH/PPL/JH/949	Fabaceae
SKBUH/PPL/JH/950	Fabaceae
SKBUH/PPL/JH/951	Fabaceae
SKBUH/PPL/JH/952	Fabaceae
SKBUH/PPL/JH/953	Fabaceae
SKBUH/PPL/JH/954	Fabaceae
SKBUH/PPL/JH/955	Fabaceae
SKBUH/PPL/JH/956	Fabaceae
SKBUH/PPL/JH/957	Fabaceae
SKBUH/PPL/JH/958	Fabaceae
SKBUH/PPL/JH/959	Fabaceae
SKBUH/PPL/JH/960	Fabaceae
SKBUH/PPL/JH/961	Fabaceae
SKBUH/PPL/JH/962	Fabaceae
SKBUH/PPL/JH/963	Fabaceae
SKBUH/PPL/JH/964	Fabaceae
SKBUH/PPL/JH/965	Fabaceae
SKBUH/PPL/JH/966	Fabaceae
SKBUH/PPL/JH/967	Fabaceae
SKBUH/PPL/JH/968	Fabaceae
SKBUH/PPL/JH/969	Fabaceae
SKBUH/PPL/JH/970	Fabaceae
SKBUH/PPL/JH/971	Fabaceae
SKBUH/PPL/JH/972	Fabaceae
SKBUH/PPL/JH/973	Fabaceae
SKBUH/PPL/JH/974	Fabaceae
SKBUH/PPL/JH/975	Fabaceae
SKBUH/PPL/JH/976	Fabaceae
SKBUH/PPL/JH/977	Fabaceae
SKBUH/PPL/JH/978	Fabaceae
SKBUH/PPL/JH/979	Fabaceae
SKBUH/PPL/JH/980	Fabaceae
SKBUH/PPL/JH/981	Fabaceae
SKBUH/PPL/JH/982	Fabaceae
SKBUH/PPL/JH/983	Fabaceae
SKBUH/PPL/JH/984	Fabaceae
SKBUH/PPL/JH/985	Fabaceae
SKBUH/PPL/JH/986	Fabaceae
SKBUH/PPL/JH/987	Fabaceae
SKBUH/PPL/JH/988	Fabaceae
SKBUH/PPL/JH/989	Fabaceae
SKBUH/PPL/JH/990	Fabaceae
SKBUH/PPL/JH/991	Fabaceae
SKBUH/PPL/JH/1290	Fabaceae
SKBUH/PPL/JH/1291	Fabaceae
SKBUH/PPL/JH/1292	Fabaceae
SKBUH/PPL/JH/1344	Fabaceae
SKBUH/PPL/JH/1495	Fabaceae
SKBUH/PPL/JH/1496	Fabaceae
SKBUH/PPL/JH/1497	Fabaceae
SKBUH/PPL/JH/125	Lauraceae
SKBUH/PPL/JH/126	Lauraceae
SKBUH/PPL/JH/127	Lauraceae
SKBUH/PPL/JH/128	Lauraceae
SKBUH/PPL/JH/181	Lauraceae
SKBUH/PPL/JH/273	Lauraceae
SKBUH/PPL/JH/279	Lauraceae
SKBUH/PPL/JH/280	Lauraceae
SKBUH/PPL/JH/314	Lauraceae
SKBUH/PPL/JH/317	Lauraceae
SKBUH/PPL/JH/323	Lauraceae
SKBUH/PPL/JH/442	Lauraceae
SKBUH/PPL/JH/446	Lauraceae
SKBUH/PPL/JH/447	Lauraceae
SKBUH/PPL/JH/468	Lauraceae
SKBUH/PPL/JH/469	Lauraceae
SKBUH/PPL/JH/470	Lauraceae
SKBUH/PPL/JH/471	Lauraceae
SKBUH/PPL/JH/472	Lauraceae
SKBUH/PPL/JH/473	Lauraceae
SKBUH/PPL/JH/474	Lauraceae
SKBUH/PPL/JH/475	Lauraceae
SKBUH/PPL/JH/504	Lauraceae
SKBUH/PPL/JH/505	Lauraceae
SKBUH/PPL/JH/506	Lauraceae
SKBUH/PPL/JH/507	Lauraceae
SKBUH/PPL/JH/513	Lauraceae
SKBUH/PPL/JH/514	Lauraceae
SKBUH/PPL/JH/136A; SKBUH/PPL/JH/136B	Malvaceae
SKBUH/PPL/JH/137	Malvaceae
SKBUH/PPL/JH/138A; SKBUH/PPL/JH/138B	Malvaceae
SKBUH/PPL/JH/139	Malvaceae
SKBUH/PPL/JH/155	Malvaceae
SKBUH/PPL/JH/156	Malvaceae
SKBUH/PPL/JH/157	Malvaceae
SKBUH/PPL/JH/158	Malvaceae
SKBUH/PPL/JH/165	Malvaceae
SKBUH/PPL/JH/168	Malvaceae
SKBUH/PPL/JH/207	Malvaceae
SKBUH/PPL/JH/209	Malvaceae
SKBUH/PPL/JH/276	Malvaceae
SKBUH/PPL/JH/300	Malvaceae
SKBUH/PPL/JH/374	Malvaceae
SKBUH/PPL/JH/375	Malvaceae
SKBUH/PPL/JH/376	Malvaceae
SKBUH/PPL/JH/384	Malvaceae
SKBUH/PPL/JH/392	Malvaceae
SKBUH/PPL/JH/393	Malvaceae
SKBUH/PPL/JH/397	Malvaceae
SKBUH/PPL/JH/398	Malvaceae
SKBUH/PPL/JH/399	Malvaceae
SKBUH/PPL/JH/400	Malvaceae
SKBUH/PPL/JH/430	Malvaceae
SKBUH/PPL/JH/431	Malvaceae
SKBUH/PPL/JH/432	Malvaceae
SKBUH/PPL/JH/435	Malvaceae
SKBUH/PPL/JH/436	Malvaceae
SKBUH/PPL/JH/437	Malvaceae
SKBUH/PPL/JH/440	Malvaceae
SKBUH/PPL/JH/476	Malvaceae
SKBUH/PPL/JH/479	Malvaceae
SKBUH/PPL/JH/480	Malvaceae
SKBUH/PPL/JH/482	Malvaceae
SKBUH/PPL/JH/483	Malvaceae
SKBUH/PPL/JH/484	Malvaceae
SKBUH/PPL/JH/495	Malvaceae
SKBUH/PPL/JH/496	Malvaceae
SKBUH/PPL/JH/497	Malvaceae
SKBUH/PPL/JH/498	Malvaceae
SKBUH/PPL/JH/499	Malvaceae
SKBUH/PPL/JH/518	Malvaceae
SKBUH/PPL/JH/519	Malvaceae
SKBUH/PPL/JH/526	Malvaceae
SKBUH/PPL/JH/527	Malvaceae
SKBUH/PPL/JH/532	Malvaceae
SKBUH/PPL/JH/533	Malvaceae
SKBUH/PPL/JH/535	Malvaceae
SKBUH/PPL/JH/537	Malvaceae
SKBUH/PPL/JH/545	Malvaceae
SKBUH/PPL/JH/546	Malvaceae
SKBUH/PPL/JH/547	Malvaceae
SKBUH/PPL/JH/548	Malvaceae
SKBUH/PPL/JH/549	Malvaceae
SKBUH/PPL/JH/555	Malvaceae
SKBUH/PPL/JH/556	Malvaceae
SKBUH/PPL/JH/557	Malvaceae
SKBUH/PPL/JH/558	Malvaceae
SKBUH/PPL/JH/567	Malvaceae
SKBUH/PPL/JH/568	Malvaceae
SKBUH/PPL/JH/569	Malvaceae
SKBUH/PPL/JH/570	Malvaceae
SKBUH/PPL/JH/571	Malvaceae
SKBUH/PPL/JH/572	Malvaceae
SKBUH/PPL/JH/573	Malvaceae
SKBUH/PPL/JH/574	Malvaceae
SKBUH/PPL/JH/575	Malvaceae
SKBUH/PPL/JH/614	Malvaceae
SKBUH/PPL/JH/615	Malvaceae
SKBUH/PPL/JH/616	Malvaceae
SKBUH/PPL/JH/617	Malvaceae
SKBUH/PPL/JH/635	Malvaceae
SKBUH/PPL/JH/636	Malvaceae
SKBUH/PPL/JH/637	Malvaceae
SKBUH/PPL/JH/638	Malvaceae
SKBUH/PPL/JH/668	Malvaceae
SKBUH/PPL/JH/669	Malvaceae
SKBUH/PPL/JH/670	Malvaceae
SKBUH/PPL/JH/671	Malvaceae
SKBUH/PPL/JH/100	Moraceae
SKBUH/PPL/JH/111	Moraceae
SKBUH/PPL/JH/185	Moraceae
SKBUH/PPL/JH/186	Moraceae
SKBUH/PPL/JH/189	Moraceae
SKBUH/PPL/JH/190	Moraceae
SKBUH/PPL/JH/198	Moraceae
SKBUH/PPL/JH/199	Moraceae
SKBUH/PPL/JH/200	Moraceae
SKBUH/PPL/JH/201	Moraceae
SKBUH/PPL/JH/202	Moraceae
SKBUH/PPL/JH/208	Moraceae
SKBUH/PPL/JH/231	Moraceae
SKBUH/PPL/JH/270	Moraceae
SKBUH/PPL/JH/275	Moraceae
SKBUH/PPL/JH/296	Moraceae
SKBUH/PPL/JH/315	Moraceae
SKBUH/PPL/JH/318	Moraceae
SKBUH/PPL/JH/320	Moraceae
SKBUH/PPL/JH/403	Moraceae
SKBUH/PPL/JH/404	Moraceae
SKBUH/PPL/JH/405	Moraceae
SKBUH/PPL/JH/466	Moraceae
SKBUH/PPL/JH/467	Moraceae
SKBUH/PPL/JH/503	Moraceae
SKBUH/PPL/JH/508	Moraceae
SKBUH/PPL/JH/515	Moraceae
SKBUH/PPL/JH/525	Moraceae
SKBUH/PPL/JH/530	Moraceae
SKBUH/PPL/JH/645	Moraceae
SKBUH/PPL/JH/646	Moraceae
SKBUH/PPL/JH/647	Moraceae
SKBUH/PPL/JH/648	Moraceae
SKBUH/PPL/JH/649	Moraceae
SKBUH/PPL/JH/692	Moraceae
SKBUH/PPL/JH/703	Moraceae
SKBUH/PPL/JH/704	Moraceae
SKBUH/PPL/JH/705	Moraceae
SKBUH/PPL/JH/706	Moraceae
SKBUH/PPL/JH/707	Moraceae
SKBUH/PPL/JH/708	Moraceae
SKBUH/PPL/JH/709	Moraceae
SKBUH/PPL/JH/710	Moraceae
SKBUH/PPL/JH/711	Moraceae
SKBUH/PPL/JH/712	Moraceae
SKBUH/PPL/JH/713	Moraceae
SKBUH/PPL/JH/714	Moraceae
SKBUH/PPL/JH/715	Moraceae
SKBUH/PPL/JH/716	Moraceae
SKBUH/PPL/JH/717	Moraceae
SKBUH/PPL/JH/718	Moraceae
SKBUH/PPL/JH/719	Moraceae
SKBUH/PPL/JH/736	Moraceae
SKBUH/PPL/JH/737	Moraceae
SKBUH/PPL/JH/738	Moraceae
SKBUH/PPL/JH/739	Moraceae
SKBUH/PPL/JH/740	Moraceae
SKBUH/PPL/JH/741	Moraceae
SKBUH/PPL/JH/749	Moraceae
SKBUH/PPL/JH/750	Moraceae
SKBUH/PPL/JH/751	Moraceae
SKBUH/PPL/JH/756	Moraceae
SKBUH/PPL/JH/761	Moraceae
SKBUH/PPL/JH/762	Moraceae
SKBUH/PPL/JH/763	Moraceae
SKBUH/PPL/JH/764	Moraceae
SKBUH/PPL/JH/1106	Moraceae
SKBUH/PPL/JH/1107	Moraceae
SKBUH/PPL/JH/1108	Moraceae
SKBUH/PPL/JH/1109	Moraceae
SKBUH/PPL/JH/1110	Moraceae
SKBUH/PPL/JH/1111	Moraceae
SKBUH/PPL/JH/1112	Moraceae
SKBUH/PPL/JH/1113	Moraceae
SKBUH/PPL/JH/1126	Moraceae
SKBUH/PPL/JH/1127	Moraceae
SKBUH/PPL/JH/1128	Moraceae
SKBUH/PPL/JH/1129	Moraceae
SKBUH/PPL/JH/1133	Moraceae
SKBUH/PPL/JH/1134	Moraceae
SKBUH/PPL/JH/1135	Moraceae
SKBUH/PPL/JH/1136	Moraceae
SKBUH/PPL/JH/1141	Moraceae
SKBUH/PPL/JH/1142	Moraceae
SKBUH/PPL/JH/1143	Moraceae
SKBUH/PPL/JH/1144	Moraceae
SKBUH/PPL/JH/1145	Moraceae
SKBUH/PPL/JH/1168	Moraceae
SKBUH/PPL/JH/1169	Moraceae
SKBUH/PPL/JH/1170	Moraceae
SKBUH/PPL/JH/1171	Moraceae
SKBUH/PPL/JH/1172	Moraceae
SKBUH/PPL/JH/1173	Moraceae
SKBUH/PPL/JH/1174	Moraceae
SKBUH/PPL/JH/1175	Moraceae
SKBUH/PPL/JH/1176	Moraceae
SKBUH/PPL/JH/1177	Moraceae
SKBUH/PPL/JH/1178	Moraceae
SKBUH/PPL/JH/1201	Moraceae
SKBUH/PPL/JH/1420	Moraceae
SKBUH/PPL/JH/1421	Moraceae
SKBUH/PPL/JH/1422	Moraceae
SKBUH/PPL/JH/1423	Moraceae
SKBUH/PPL/JH/1424	Moraceae
SKBUH/PPL/JH/1425	Moraceae
SKBUH/PPL/JH/1431	Moraceae
SKBUH/PPL/JH/1432	Moraceae
SKBUH/PPL/JH/1433	Moraceae
SKBUH/PPL/JH/1434	Moraceae
SKBUH/PPL/JH/183	Myrtaceae
SKBUH/PPL/JH/184	Myrtaceae
SKBUH/PPL/JH/235	Myrtaceae
SKBUH/PPL/JH/240	Myrtaceae
SKBUH/PPL/JH/241	Myrtaceae
SKBUH/PPL/JH/242	Myrtaceae
SKBUH/PPL/JH/243	Myrtaceae
SKBUH/PPL/JH/271	Myrtaceae
SKBUH/PPL/JH/272	Myrtaceae
SKBUH/PPL/JH/281	Myrtaceae
SKBUH/PPL/JH/305	Myrtaceae
SKBUH/PPL/JH/326	Myrtaceae
SKBUH/PPL/JH/331	Myrtaceae
SKBUH/PPL/JH/366	Myrtaceae
SKBUH/PPL/JH/377	Myrtaceae
SKBUH/PPL/JH/409	Myrtaceae
SKBUH/PPL/JH/410	Myrtaceae
SKBUH/PPL/JH/411	Myrtaceae
SKBUH/PPL/JH/554	Myrtaceae
SKBUH/PPL/JH/560	Myrtaceae
SKBUH/PPL/JH/563	Myrtaceae
SKBUH/PPL/JH/210	Rhamnaceae
SKBUH/PPL/JH/233	Rhamnaceae
SKBUH/PPL/JH/282	Rhamnaceae
SKBUH/PPL/JH/283	Rhamnaceae
SKBUH/PPL/JH/284	Rhamnaceae
SKBUH/PPL/JH/304	Rhamnaceae
SKBUH/PPL/JH/363	Rhamnaceae
SKBUH/PPL/JH/457	Rhamnaceae
SKBUH/PPL/JH/1114	Rhamnaceae
SKBUH/PPL/JH/1115	Rhamnaceae
SKBUH/PPL/JH/1116	Rhamnaceae
SKBUH/PPL/JH/1117	Rhamnaceae
SKBUH/PPL/JH/1118	Rhamnaceae
SKBUH/PPL/JH/1119	Rhamnaceae
SKBUH/PPL/JH/1154	Rhamnaceae
SKBUH/PPL/JH/1155	Rhamnaceae
SKBUH/PPL/JH/1156	Rhamnaceae
SKBUH/PPL/JH/1157	Rhamnaceae
SKBUH/PPL/JH/1158	Rhamnaceae
SKBUH/PPL/JH/1159	Rhamnaceae
SKBUH/PPL/JH/1160	Rhamnaceae
SKBUH/PPL/JH/1161	Rhamnaceae
SKBUH/PPL/JH/1162	Rhamnaceae
SKBUH/PPL/JH/1163	Rhamnaceae
SKBUH/PPL/JH/1164	Rhamnaceae
SKBUH/PPL/JH/1165	Rhamnaceae
SKBUH/PPL/JH/1166	Rhamnaceae
SKBUH/PPL/JH/1167	Rhamnaceae
SKBUH/PPL/JH/1190	Rhamnaceae
SKBUH/PPL/JH/1191	Rhamnaceae
SKBUH/PPL/JH/1192	Rhamnaceae
SKBUH/PPL/JH/1193	Rhamnaceae
SKBUH/PPL/JH/1194	Rhamnaceae
SKBUH/PPL/JH/1195	Rhamnaceae
SKBUH/PPL/JH/1196	Rhamnaceae
SKBUH/PPL/JH/1197	Rhamnaceae
SKBUH/PPL/JH/1198	Rhamnaceae
SKBUH/PPL/JH/1199	Rhamnaceae
SKBUH/PPL/JH/1200	Rhamnaceae
SKBUH/PPL/JH/1259	Rhamnaceae
SKBUH/PPL/JH/1260	Rhamnaceae
SKBUH/PPL/JH/1261	Rhamnaceae
SKBUH/PPL/JH/1274	Rhamnaceae
SKBUH/PPL/JH/1275	Rhamnaceae
SKBUH/PPL/JH/1276	Rhamnaceae
SKBUH/PPL/JH/1277	Rhamnaceae
SKBUH/PPL/JH/1278	Rhamnaceae
SKBUH/PPL/JH/1345	Rhamnaceae
SKBUH/PPL/JH/1346	Rhamnaceae
SKBUH/PPL/JH/1347	Rhamnaceae
SKBUH/PPL/JH/1348	Rhamnaceae
SKBUH/PPL/JH/1349	Rhamnaceae
SKBUH/PPL/JH/1350	Rhamnaceae
SKBUH/PPL/JH/1351	Rhamnaceae
SKBUH/PPL/JH/1378	Rhamnaceae
SKBUH/PPL/JH/1379	Rhamnaceae
SKBUH/PPL/JH/1380	Rhamnaceae
SKBUH/PPL/JH/1381	Rhamnaceae
SKBUH/PPL/JH/1382	Rhamnaceae
SKBUH/PPL/JH/1383	Rhamnaceae
SKBUH/PPL/JH/1384	Rhamnaceae
SKBUH/PPL/JH/1393	Rhamnaceae
SKBUH/PPL/JH/1394	Rhamnaceae
SKBUH/PPL/JH/1395	Rhamnaceae
SKBUH/PPL/JH/1396	Rhamnaceae
SKBUH/PPL/JH/1397	Rhamnaceae
SKBUH/PPL/JH/1398	Rhamnaceae
SKBUH/PPL/JH/1399	Rhamnaceae
SKBUH/PPL/JH/1400	Rhamnaceae
SKBUH/PPL/JH/1401	Rhamnaceae
SKBUH/PPL/JH/1402	Rhamnaceae
SKBUH/PPL/JH/1403	Rhamnaceae
SKBUH/PPL/JH/1426	Rhamnaceae
SKBUH/PPL/JH/1427	Rhamnaceae
SKBUH/PPL/JH/1428	Rhamnaceae
SKBUH/PPL/JH/1429	Rhamnaceae
SKBUH/PPL/JH/1430	Rhamnaceae
SKBUH/PPL/JH/1448	Rhamnaceae
SKBUH/PPL/JH/1449	Rhamnaceae
SKBUH/PPL/JH/1450	Rhamnaceae
SKBUH/PPL/JH/1451	Rhamnaceae
SKBUH/PPL/JH/1452	Rhamnaceae
SKBUH/PPL/JH/1453	Rhamnaceae
SKBUH/PPL/JH/1454	Rhamnaceae
SKBUH/PPL/JH/1455	Rhamnaceae
SKBUH/PPL/JH/1456	Rhamnaceae
SKBUH/PPL/JH/1457	Rhamnaceae
SKBUH/PPL/JH/1487	Rhamnaceae
SKBUH/PPL/JH/1488	Rhamnaceae
SKBUH/PPL/JH/206	Rubiaceae
SKBUH/PPL/JH/458	Rubiaceae
SKBUH/PPL/JH/459	Rubiaceae
SKBUH/PPL/JH/460	Rubiaceae
SKBUH/PPL/JH/461	Rubiaceae
SKBUH/PPL/JH/462	Rubiaceae
SKBUH/PPL/JH/664	Rubiaceae
SKBUH/PPL/JH/665	Rubiaceae
SKBUH/PPL/JH/666	Rubiaceae
SKBUH/PPL/JH/667	Rubiaceae
SKBUH/PPL/JH/693	Rubiaceae
SKBUH/PPL/JH/694	Rubiaceae
SKBUH/PPL/JH/695	Rubiaceae
SKBUH/PPL/JH/696	Rubiaceae
SKBUH/PPL/JH/697	Rubiaceae
SKBUH/PPL/JH/698	Rubiaceae
SKBUH/PPL/JH/699	Rubiaceae
SKBUH/PPL/JH/700	Rubiaceae
SKBUH/PPL/JH/701	Rubiaceae
SKBUH/PPL/JH/702	Rubiaceae
SKBUH/PPL/JH/730	Rubiaceae
SKBUH/PPL/JH/731	Rubiaceae
SKBUH/PPL/JH/732	Rubiaceae
SKBUH/PPL/JH/733	Rubiaceae
SKBUH/PPL/JH/734	Rubiaceae
SKBUH/PPL/JH/735	Rubiaceae
SKBUH/PPL/JH/765	Rubiaceae
SKBUH/PPL/JH/766	Rubiaceae
SKBUH/PPL/JH/767	Rubiaceae
SKBUH/PPL/JH/768	Rubiaceae
SKBUH/PPL/JH/769	Rubiaceae
SKBUH/PPL/JH/770	Rubiaceae
SKBUH/PPL/JH/771	Rubiaceae
SKBUH/PPL/JH/772	Rubiaceae
SKBUH/PPL/JH/773	Rubiaceae
SKBUH/PPL/JH/774	Rubiaceae
SKBUH/PPL/JH/775	Rubiaceae
SKBUH/PPL/JH/776	Rubiaceae
SKBUH/PPL/JH/777	Rubiaceae
SKBUH/PPL/JH/778	Rubiaceae
SKBUH/PPL/JH/1388	Rubiaceae
SKBUH/PPL/JH/1389	Rubiaceae
SKBUH/PPL/JH/1390	Rubiaceae
SKBUH/PPL/JH/1391	Rubiaceae
SKBUH/PPL/JH/1392	Rubiaceae
SKBUH/PPL/JH/1413	Rubiaceae
SKBUH/PPL/JH/1414	Rubiaceae
SKBUH/PPL/JH/1415	Rubiaceae
SKBUH/PPL/JH/1416	Rubiaceae
SKBUH/PPL/JH/1444	Rubiaceae
SKBUH/PPL/JH/1445	Rubiaceae
SKBUH/PPL/JH/1446	Rubiaceae
SKBUH/PPL/JH/1447	Rubiaceae
SKBUH/PPL/JH/1470	Rubiaceae
SKBUH/PPL/JH/1471	Rubiaceae
SKBUH/PPL/JH/1477	Rubiaceae
SKBUH/PPL/JH/1478	Rubiaceae
SKBUH/PPL/JH/1479	Rubiaceae
SKBUH/PPL/JH/1480	Rubiaceae
SKBUH/PPL/JH/1481	Rubiaceae
SKBUH/PPL/JH/1489	Rubiaceae
SKBUH/PPL/JH/322	Sapindaceae
SKBUH/PPL/JH/112	Unidentified
SKBUH/PPL/JH/113	Unidentified
SKBUH/PPL/JH/114	Unidentified
SKBUH/PPL/JH/115	Unidentified
SKBUH/PPL/JH/140	Unidentified
SKBUH/PPL/JH/148	Unidentified
SKBUH/PPL/JH/149	Unidentified
SKBUH/PPL/JH/150	Unidentified
SKBUH/PPL/JH/151	Unidentified
SKBUH/PPL/JH/152	Unidentified
SKBUH/PPL/JH/153	Unidentified
SKBUH/PPL/JH/154	Unidentified
SKBUH/PPL/JH/169	Unidentified
SKBUH/PPL/JH/170	Unidentified
SKBUH/PPL/JH/180	Unidentified
SKBUH/PPL/JH/214	Unidentified
SKBUH/PPL/JH/218	Unidentified
SKBUH/PPL/JH/219	Unidentified
SKBUH/PPL/JH/229	Unidentified
SKBUH/PPL/JH/230	Unidentified
SKBUH/PPL/JH/232	Unidentified
SKBUH/PPL/JH/234	Unidentified
SKBUH/PPL/JH/246	Unidentified
SKBUH/PPL/JH/247	Unidentified
SKBUH/PPL/JH/248	Unidentified
SKBUH/PPL/JH/249	Unidentified
SKBUH/PPL/JH/252	Unidentified
SKBUH/PPL/JH/253	Unidentified
SKBUH/PPL/JH/254	Unidentified
SKBUH/PPL/JH/255	Unidentified
SKBUH/PPL/JH/274	Unidentified
SKBUH/PPL/JH/277	Unidentified
SKBUH/PPL/JH/278	Unidentified
SKBUH/PPL/JH/297	Unidentified
SKBUH/PPL/JH/298	Unidentified
SKBUH/PPL/JH/299	Unidentified
SKBUH/PPL/JH/313	Unidentified
SKBUH/PPL/JH/316	Unidentified
SKBUH/PPL/JH/319	Unidentified
SKBUH/PPL/JH/337	Unidentified
SKBUH/PPL/JH/338	Unidentified
SKBUH/PPL/JH/348	Unidentified
SKBUH/PPL/JH/349	Unidentified
SKBUH/PPL/JH/350	Unidentified
SKBUH/PPL/JH/629	Unidentified
SKBUH/PPL/JH/630	Unidentified
SKBUH/PPL/JH/631	Unidentified
SKBUH/PPL/JH/632	Unidentified
SKBUH/PPL/JH/633	Unidentified
SKBUH/PPL/JH/634	Unidentified
SKBUH/PPL/JH/650	Unidentified
SKBUH/PPL/JH/651	Unidentified
SKBUH/PPL/JH/652	Unidentified
SKBUH/PPL/JH/653	Unidentified
SKBUH/PPL/JH/654	Unidentified
SKBUH/PPL/JH/655	Unidentified
SKBUH/PPL/JH/656	Unidentified
SKBUH/PPL/JH/657	Unidentified
SKBUH/PPL/JH/658	Unidentified
SKBUH/PPL/JH/659	Unidentified
SKBUH/PPL/JH/660	Unidentified
SKBUH/PPL/JH/661	Unidentified
SKBUH/PPL/JH/662	Unidentified
SKBUH/PPL/JH/663	Unidentified
SKBUH/PPL/JH/672	Unidentified
SKBUH/PPL/JH/673	Unidentified
SKBUH/PPL/JH/674	Unidentified
SKBUH/PPL/JH/1074	Unidentified
SKBUH/PPL/JH/1075	Unidentified
SKBUH/PPL/JH/1076	Unidentified
SKBUH/PPL/JH/1082	Unidentified
SKBUH/PPL/JH/1083	Unidentified
SKBUH/PPL/JH/1084	Unidentified
SKBUH/PPL/JH/1085	Unidentified
SKBUH/PPL/JH/1137	Unidentified
SKBUH/PPL/JH/1138	Unidentified
SKBUH/PPL/JH/1139	Unidentified
SKBUH/PPL/JH/1140	Unidentified
SKBUH/PPL/JH/1185	Unidentified
SKBUH/PPL/JH/1186	Unidentified
SKBUH/PPL/JH/1187	Unidentified
SKBUH/PPL/JH/1188	Unidentified
SKBUH/PPL/JH/1189	Unidentified
SKBUH/PPL/JH/1262	Unidentified
SKBUH/PPL/JH/1263	Unidentified
SKBUH/PPL/JH/1264	Unidentified
SKBUH/PPL/JH/1265	Unidentified
SKBUH/PPL/JH/1266	Unidentified
SKBUH/PPL/JH/1267	Unidentified
SKBUH/PPL/JH/1269	Unidentified
SKBUH/PPL/JH/1270	Unidentified
SKBUH/PPL/JH/1271	Unidentified
SKBUH/PPL/JH/1272	Unidentified
SKBUH/PPL/JH/1273	Unidentified
SKBUH/PPL/JH/1279	Unidentified
SKBUH/PPL/JH/1280	Unidentified
SKBUH/PPL/JH/1281	Unidentified
SKBUH/PPL/JH/1282	Unidentified
SKBUH/PPL/JH/1283	Unidentified
SKBUH/PPL/JH/1352	Unidentified
SKBUH/PPL/JH/1353	Unidentified
SKBUH/PPL/JH/1354	Unidentified
SKBUH/PPL/JH/1355	Unidentified
SKBUH/PPL/JH/1356	Unidentified
SKBUH/PPL/JH/1357	Unidentified
SKBUH/PPL/JH/1358	Unidentified
SKBUH/PPL/JH/1359	Unidentified
SKBUH/PPL/JH/1360	Unidentified
SKBUH/PPL/JH/1385	Unidentified
SKBUH/PPL/JH/1386	Unidentified
SKBUH/PPL/JH/1387	Unidentified
SKBUH/PPL/JH/1404	Unidentified
SKBUH/PPL/JH/1405	Unidentified
SKBUH/PPL/JH/1406	Unidentified
SKBUH/PPL/JH/1407	Unidentified
SKBUH/PPL/JH/1408	Unidentified
SKBUH/PPL/JH/1409	Unidentified
SKBUH/PPL/JH/1410	Unidentified
SKBUH/PPL/JH/1411	Unidentified
SKBUH/PPL/JH/1412	Unidentified
SKBUH/PPL/JH/1417	Unidentified
SKBUH/PPL/JH/1418	Unidentified
SKBUH/PPL/JH/1419	Unidentified
SKBUH/PPL/JH/1458	Unidentified
SKBUH/PPL/JH/1459	Unidentified
SKBUH/PPL/JH/1460	Unidentified
SKBUH/PPL/JH/1461	Unidentified
SKBUH/PPL/JH/1462	Unidentified
SKBUH/PPL/JH/1463	Unidentified
SKBUH/PPL/JH/1464	Unidentified
SKBUH/PPL/JH/1465	Unidentified
SKBUH/PPL/JH/1466	Unidentified
SKBUH/PPL/JH/1467	Unidentified
SKBUH/PPL/JH/1468	Unidentified
SKBUH/PPL/JH/1469	Unidentified
SKBUH/PPL/JH/1472	Unidentified
SKBUH/PPL/JH/1473	Unidentified
SKBUH/PPL/JH/1474	Unidentified
SKBUH/PPL/JH/1475	Unidentified
SKBUH/PPL/JH/1476	Unidentified
SKBUH/PPL/JH/1482	Unidentified
SKBUH/PPL/JH/1483	Unidentified
SKBUH/PPL/JH/1484	Unidentified
SKBUH/PPL/JH/1485	Unidentified
SKBUH/PPL/JH/1490	Unidentified
SKBUH/PPL/JH/1491	Unidentified
SKBUH/PPL/JH/1492	Unidentified
SKBUH/PPL/JH/1493	Unidentified
SKBUH/PPL/JH/1494	Unidentified

## Sheet: (3) frequency distrib families
Family	Count of Family
Unidentified	149
Sapindaceae	1
Rubiaceae	61
Rhamnaceae	89
Myrtaceae	21
Moraceae	109
Malvaceae	80
Lauraceae	28
Fabaceae	227
Dipterocarpaceae	91
Convolvulaceae	3
Combretaceae	80
Apocynaceae	34
Anacardiaceae	115

## Sheet: (4) Mining FAMILIES
	Total	Mined
	91	Dipterocarpaceae	3
	227	Fabaceae	3
	28	Lauraceae	3
	109	Moraceae	3
	21	Myrtaceae	2
	89	Rhamnaceae	2
	115	Anacardiaceae	1
	34	Apocynaceae	1
	80	Combretaceae	1
	80	Malvaceae	1
	1	Sapindaceae	1

## Sheet: (5) Galling FAMILIES
	Total	Mined
	227	Fabaceae	105
	115	Anacardiaceae	83
	109	Moraceae	79
	80	Combretaceae	50
	89	Rhamnaceae	48
	91	Dipterocarpaceae	38
	61	Rubiaceae	34
	80	Malvaceae	28
	34	Apocynaceae	15
	28	Lauraceae	14
	21	Myrtaceae	5
