# Supplementary material for: Rich specialized insect damage on Pliocene leaves from the Mahuadanr Valley (India) growing under a warm climate with weak seasonality
Source: Ecol Evol. 2024 Mar 11;14(3):e11114. doi: 10.1002/ece3.11114 (PMC10927363; doi:10.1002/ece3.11114)
Supplement: Supplementary file 2 — Table S2. [file ECE3-14-e11114-s002.xlsx]

## Sheet: Table 2
Mahuadanr Valley, fossil site: 23°24'3.98"N, 84° 7'20.43"E; altitude 353 m a.s.l.
Mean annual temperature (MAT)	21.9±2.3°C
Coldest month mean temperature (CMMT)	16.7±2.3°C
Precipitation of the three consecutive wettest months (P3wet)	90.5 mm
Precipitation of the three consecutive driest months (P3dry)	25.1 mm
Köppen climate type (Peel et al., 2007)	Cf ↔Am
Latehar, Jharkhand: 23°44'46.76"N, 84°30'32.80"E; 380 m a.s.l.
Mean annual temperature (MAT)	24.2°C
Coldest month mean temperature (CMMT)	16°C
Precipitation of the three consecutive wettest months (P3wet)	750 mm
Precipitation of the three consecutive driest months (P3dry)	37 mm
Köppen climate type (Peel et al., 2007)	Cw ↔Aw
Chainpur, Jharkhand: 23° 8'11.28"N, 84°14'35.13"E; 251 m a.s.l.
Mean annual temperature (MAT)	24.9°C
Coldest month mean temperature (CMMT)	16.1°C
Precipitation of the three consecutive wettest months (P3wet)	741 mm
Precipitation of the three consecutive driest months (P3dry)	36 mm
Köppen climate type (Peel et al., 2007)	Cw ↔Aw
Table 2: Inferred climate data for the Pliocene site in Mahuandanr valley (from Hazra et al., 2020)
and modern climate for the towns of Chainpur and Latehar, Jharkhand (https://en.climate-data.org/Asia/)
